# Supplementary material for: Enhancing public health surveillance: a comparative study of platform-specific and hybrid assembly approaches in SARS-CoV-2 genome sequencing
Source: Microb Genom. 2025 Jul 10;11(7):001357. doi: 10.1099/mgen.0.001357 (PMC12244368; doi:10.1099/mgen.0.001357)
Supplement: Table S1. [file mgen-11-01357-s002.xlsx]

## Sheet: SupplementaryTable1
sample_ID	platform	total_reads	number_reads_centrifuge_SARS-CoV-2	number_reads_centrifuge_Homo_sapiens	number_reads_centrifuge_Other_species&Unclassifeid	percentage_reads_centrifuge_SARS-CoV-2	percentage_reads_centrifuge_HomoSapiens	%reads unclassified
E16699	ONT	44195	1245	5139	37811	0.0282	0.1163	0.8555
E16700	ONT	66896	15592	475	50829	0.2331	0.0071	0.7598
E16701	ONT	30447	3034	388	27025	0.0996	0.0127	0.8876
E16702	ONT	71504	16066	1110	54328	0.2247	0.0155	0.7598
E16703	ONT	132095	83729	565	47801	0.6339	0.0043	0.3619
E16704	ONT	102670	52475	1645	48550	0.5111	0.016	0.4729
E16705	ONT	56842	27186	1107	28549	0.4783	0.0195	0.5023
E16706	ONT	85115	49537	2422	33156	0.582	0.0285	0.3895
E16707	ONT	53706	11154	1286	41266	0.2077	0.0239	0.7684
E16708	ONT	30122	605	10748	18769	0.0201	0.3568	0.6231
E16709	ONT	167342	83494	23301	60547	0.4989	0.1392	0.3618
E16710	ONT	21892	817	5332	15743	0.0373	0.2436	0.7191
E16711	ONT	136836	84717	555	51564	0.6191	0.0041	0.3768
E16712	ONT	105920	68872	378	36670	0.6502	0.0036	0.3462
E16713	ONT	56945	31938	2135	22872	0.5609	0.0375	0.4017
E16714	ONT	12356	330	2851	9175	0.0267	0.2307	0.7426
E16715	ONT	13253	377	855	12021	0.0284	0.0645	0.907
E16716	ONT	16351	2362	273	13716	0.1445	0.0167	0.8388
E16717	ONT	47378	5511	9836	32031	0.1163	0.2076	0.6761
E16718	ONT	23174	10517	156	12501	0.4538	0.0067	0.5394
E16719	ONT	86055	44676	1852	39527	0.5192	0.0215	0.4593
E16720	ONT	20323	6741	310	13272	0.3317	0.0153	0.6531
E16721	ONT	71055	42712	2692	25651	0.6011	0.0379	0.361
E16722	ONT	54352	13582	8865	31905	0.2499	0.1631	0.587
E16723	ONT	27806	381	12228	15197	0.0137	0.4398	0.5465
E16724	ONT	46949	28000	621	18328	0.5964	0.0132	0.3904
E16725	ONT	35982	20959	2151	12872	0.5825	0.0598	0.3577
E16726	ONT	56204	36298	1020	18886	0.6458	0.0181	0.336
E16727	ONT	54076	31348	437	22291	0.5797	0.0081	0.4122
E16728	ONT	47183	16809	6909	23465	0.3563	0.1464	0.4973
E16729	ONT	11714	279	1674	9761	0.0238	0.1429	0.8333
E16730	ONT	12427	237	1717	10473	0.0191	0.1382	0.8428
E16731	ONT	25942	13067	381	12494	0.5037	0.0147	0.4816
E16732	ONT	26356	897	9764	15695	0.034	0.3705	0.5955
E16733	ONT	24415	283	10413	13719	0.0116	0.4265	0.5619
E16734	ONT	61812	15125	12732	33955	0.2447	0.206	0.5493
E16735	ONT	33595	1295	12671	19629	0.0385	0.3772	0.5843
E16736	ONT	11606	1145	449	10012	0.0987	0.0387	0.8627
E16737	ONT	29908	705	11137	18066	0.0236	0.3724	0.6041
E16738	ONT	22853	413	7694	14746	0.0181	0.3367	0.6453
E16739	ONT	6309	193	41	6075	0.0306	0.0065	0.9629
E16740	ONT	3875	92	27	3756	0.0237	0.007	0.9693
E16741	ONT	21555	875	386	20294	0.0406	0.0179	0.9415
E16742	ONT	10473	290	155	10028	0.0277	0.0148	0.9575
E16743	ONT	69963	35065	492	34406	0.5012	0.007	0.4918
E16744	ONT	7654	313	67	7274	0.0409	0.0088	0.9504
E16745	ONT	11426	381	1511	9534	0.0333	0.1322	0.8344
E16746	ONT	34843	6044	5798	23001	0.1735	0.1664	0.6601
E16747	ONT	55327	3778	26752	24797	0.0683	0.4835	0.4482
E16748	ONT	89843	58153	478	31212	0.6473	0.0053	0.3474
E16749	ONT	153976	93882	994	59100	0.6097	0.0065	0.3838
E16750	ONT	13642	539	104	12999	0.0395	0.0076	0.9529
E16751	ONT	88944	55846	328	32770	0.6279	0.0037	0.3684
E16752	ONT	27615	7294	154	20167	0.2641	0.0056	0.7303
E16753	ONT	12930	1451	100	11379	0.1122	0.0077	0.88
E16754	ONT	76734	43905	333	32496	0.5722	0.0043	0.4235
E16755	ONT	113597	59251	6469	47877	0.5216	0.0569	0.4215
E16756	ONT	81878	49550	256	32072	0.6052	0.0031	0.3917
E16757	ONT	149737	104093	1457	44187	0.6952	0.0097	0.2951
E16758	ONT	10701	309	166	10226	0.0289	0.0155	0.9556
E16759	ONT	12520	401	104	12015	0.032	0.0083	0.9597
E16760	ONT	60478	38010	917	21551	0.6285	0.0152	0.3563
E16761	ONT	33025	1209	242	31574	0.0366	0.0073	0.9561
E16762	ONT	24291	1528	170	22593	0.0629	0.007	0.9301
E16763	ONT	50592	29141	5346	16105	0.576	0.1057	0.3183
E16764	ONT	29342	11860	113	17369	0.4042	0.0039	0.592
E16765	ONT	35088	1176	212	33700	0.0335	0.006	0.9604
E16766	ONT	47846	13842	2242	31762	0.2893	0.0469	0.6638
E16767	ONT	14768	658	199	13911	0.0446	0.0135	0.942
E16768	ONT	89214	44111	371	44732	0.4944	0.0042	0.5014
E16769	ONT	30008	12374	229	17405	0.4124	0.0076	0.58
E16770	ONT	66795	47256	802	18737	0.7075	0.012	0.2805
E16771	ONT	32062	4344	748	26970	0.1355	0.0233	0.8412
E16772	ONT	96986	69407	355	27224	0.7156	0.0037	0.2807
E16773	ONT	31550	7978	476	23096	0.2529	0.0151	0.732
E16774	ONT	22042	754	305	20983	0.0342	0.0138	0.952
E16775	ONT	20911	424	215	20272	0.0203	0.0103	0.9694
E16776	ONT	13473	367	235	12871	0.0272	0.0174	0.9553
E16777	ONT	17654	611	112	16931	0.0346	0.0063	0.959
E16778	ONT	12827	314	182	12331	0.0245	0.0142	0.9613
E16779	ONT	1952	410	58	1484	0.21	0.0297	0.7602
E16780	ONT	20700	578	231	19891	0.0279	0.0112	0.9609
E16781	ONT	43678	15926	585	27167	0.3646	0.0134	0.622
E16782	ONT	164649	111367	781	52501	0.6764	0.0047	0.3189
E16783	ONT	12718	577	122	12019	0.0454	0.0096	0.945
E16784	ONT	78454	40272	334	37848	0.5133	0.0043	0.4824
E16785	ONT	14457	1326	116	13015	0.0917	0.008	0.9003
E16786	ONT	76203	37038	3426	35739	0.486	0.045	0.469
E16787	ONT	2253	70	66	2117	0.0311	0.0293	0.9396
E16788	ONT	7705	732	33	6940	0.095	0.0043	0.9007
E16789	ONT	93234	61290	407	31537	0.6574	0.0044	0.3383
E16790	ONT	27257	4399	335	22523	0.1614	0.0123	0.8263
E16791	ONT	7920	292	377	7251	0.0369	0.0476	0.9155
E16792	ONT	13018	529	144	12345	0.0406	0.0111	0.9483
E16793	ONT	14522	1416	242	12864	0.0975	0.0167	0.8858
E16794	ONT	26932	12256	251	14425	0.4551	0.0093	0.5356
E16795	ONT	47424	3131	2477	41816	0.066	0.0522	0.8817
E16796	ONT	130520	12563	38153	79804	0.0963	0.2923	0.6114
E16797	ONT	42073	2731	691	38651	0.0649	0.0164	0.9187
E16798	ONT	192154	111317	960	79877	0.5793	0.005	0.4157
E16799	ONT	139766	71065	2681	66020	0.5085	0.0192	0.4724
E16800	ONT	68026	12069	446	55511	0.1774	0.0066	0.816
E16801	ONT	231021	135749	996	94276	0.5876	0.0043	0.4081
E16802	ONT	45201	7881	262	37058	0.1744	0.0058	0.8198
E16803	ONT	77591	7990	1836	67765	0.103	0.0237	0.8734
E16804	ONT	44586	7771	261	36554	0.1743	0.0059	0.8199
E16805	ONT	102451	19103	19469	63879	0.1865	0.19	0.6235
E16806	ONT	19029	592	414	18023	0.0311	0.0218	0.9471
E16807	ONT	173531	100618	6614	66299	0.5798	0.0381	0.3821
E16808	ONT	43625	3727	1643	38255	0.0854	0.0377	0.8769
E16809	ONT	23690	8769	699	14222	0.3702	0.0295	0.6003
E16810	ONT	165919	92250	1316	72353	0.556	0.0079	0.4361
E16811	ONT	6141	1573	352	4216	0.2561	0.0573	0.6865
E16812	ONT	2605	426	20	2159	0.1635	0.0077	0.8288
E16813	ONT	46870	25310	822	20738	0.54	0.0175	0.4425
E16814	ONT	72458	40679	1101	30678	0.5614	0.0152	0.4234
E16815	ONT	58372	30651	442	27279	0.5251	0.0076	0.4673
E16816	ONT	84128	51509	1925	30694	0.6123	0.0229	0.3648
E16817	ONT	57255	30065	431	26759	0.5251	0.0075	0.4674
E16818	ONT	70327	37846	1159	31322	0.5381	0.0165	0.4454
E16819	ONT	73838	30606	1366	41866	0.4145	0.0185	0.567
E16820	ONT	150454	87702	10983	51769	0.5829	0.073	0.3441
E16821	ONT	85266	20515	11290	53461	0.2406	0.1324	0.627
E16822	ONT	59462	4813	1756	52893	0.0809	0.0295	0.8895
E16823	ONT	36388	2057	1212	33119	0.0565	0.0333	0.9102
E16824	ONT	60492	5957	2581	51954	0.0985	0.0427	0.8589
E16825	ONT	81944	36674	973	44297	0.4475	0.0119	0.5406
E16826	ONT	24241	897	716	22628	0.037	0.0295	0.9335
E16827	ONT	81780	47742	2284	31754	0.5838	0.0279	0.3883
E16828	ONT	28337	2986	536	24815	0.1054	0.0189	0.8757
E16829	ONT	6335	693	77	5565	0.1094	0.0122	0.8785
E16830	ONT	9387	937	102	8348	0.0998	0.0109	0.8893
E16831	ONT	25119	8391	1512	15216	0.334	0.0602	0.6058
E16832	ONT	19693	7465	588	11640	0.3791	0.0299	0.5911
E16833	ONT	15041	1549	164	13328	0.103	0.0109	0.8861
E16834	ONT	99682	55411	1456	42815	0.5559	0.0146	0.4295
E16835	ONT	109986	42686	13592	53708	0.3881	0.1236	0.4883
E16836	ONT	42211	7354	242	34615	0.1742	0.0057	0.82
E16837	ONT	85512	11212	13684	60616	0.1311	0.16	0.7089
E16838	ONT	215410	126575	928	87907	0.5876	0.0043	0.4081
E16839	ONT	108337	42445	3587	62305	0.3918	0.0331	0.5751
E16840	ONT	91201	5760	1224	84217	0.0632	0.0134	0.9234
E16841	ONT	9305	987	102	8216	0.1061	0.011	0.883
E16842	ONT	23340	8636	688	14016	0.37	0.0295	0.6005
E16843	ONT	27769	1718	9466	16585	0.0619	0.3409	0.5972
E16844	ONT	28043	11114	153	16776	0.3963	0.0055	0.5982
E16845	ONT	136276	78763	1473	56040	0.578	0.0108	0.4112
E16846	ONT	7397	768	79	6550	0.1038	0.0107	0.8855
E16847	ONT	132615	80403	851	51361	0.6063	0.0064	0.3873
E16848	ONT	14314	1425	183	12706	0.0996	0.0128	0.8877
E16849	ONT	125054	62959	672	61423	0.5035	0.0054	0.4912
E16850	ONT	150550	83746	1397	65407	0.5563	0.0093	0.4345
E16851	ONT	213439	125632	2300	85507	0.5886	0.0108	0.4006
E16852	ONT	113829	57310	607	55912	0.5035	0.0053	0.4912
E16853	ONT	72950	11329	6798	54823	0.1553	0.0932	0.7515
E16854	ONT	32455	3439	636	28380	0.106	0.0196	0.8744
E16855	ONT	215071	138976	761	75334	0.6462	0.0035	0.3503
E16856	ONT	48638	25433	204	23001	0.5229	0.0042	0.4729
E16857	ONT	74384	6461	7861	60062	0.0869	0.1057	0.8075
E16858	ONT	185457	97691	716	87050	0.5268	0.0039	0.4694
E16859	ONT	5242	591	86	4565	0.1127	0.0164	0.8709
E16860	ONT	3605	521	26	3058	0.1445	0.0072	0.8483
E16861	ONT	80115	43849	310	35956	0.5473	0.0039	0.4488
E16862	ONT	20567	7670	619	12278	0.3729	0.0301	0.597
E16863	ONT	10673	1019	126	9528	0.0955	0.0118	0.8927
E16864	ONT	255358	171968	9740	73650	0.6734	0.0381	0.2884
E16865	ONT	30268	3192	575	26501	0.1055	0.019	0.8755
E16866	ONT	202783	127756	17652	57375	0.63	0.087	0.2829
E16867	ONT	80286	21561	754	57971	0.2686	0.0094	0.7221
E16868	ONT	158119	103499	9982	44638	0.6546	0.0631	0.2823
E16869	ONT	58509	30726	439	27344	0.5251	0.0075	0.4673
E16870	ONT	46807	4656	1065	41086	0.0995	0.0228	0.8778
E16871	ONT	17379	1768	200	15411	0.1017	0.0115	0.8868
E16872	ONT	13603	1398	163	12042	0.1028	0.012	0.8852
E16873	ONT	117273	59046	626	57601	0.5035	0.0053	0.4912
E16874	ONT	7602	393	91	7118	0.0517	0.012	0.9363
E16875	ONT	106397	68993	1320	36084	0.6484	0.0124	0.3391
E16876	ONT	11311	1227	125	9959	0.1085	0.0111	0.8805
E16877	ONT	5778	674	109	4995	0.1166	0.0189	0.8645
E16878	ONT	54164	28324	224	25616	0.5229	0.0041	0.4729
E16879	ONT	55900	29171	1098	25631	0.5218	0.0196	0.4585
E16880	ONT	81516	43550	469	37497	0.5343	0.0058	0.46
E16881	ONT	7976	785	86	7105	0.0984	0.0108	0.8908
E16882	ONT	62748	28806	2509	31433	0.4591	0.04	0.5009
E16883	ONT	87271	40270	9442	37559	0.4614	0.1082	0.4304
E16884	ONT	97011	53925	1412	41674	0.5559	0.0146	0.4296
E16885	ONT	71370	15875	5480	50015	0.2224	0.0768	0.7008
E16886	ONT	147870	86195	10790	50885	0.5829	0.073	0.3441
E16887	ONT	86040	39728	9177	37135	0.4617	0.1067	0.4316
E16888	ONT	46314	8074	261	37979	0.1743	0.0056	0.82
E16889	ONT	2456	440	37	1979	0.1792	0.0151	0.8058
E16890	ONT	13417	1510	151	11756	0.1125	0.0113	0.8762

## Sheet: SupplementaryTable2
Sample	Platform	# input reads	# of SARS-CoV-2 reads	% SARS-CoV-2 reads	% Trimmed reads	General Mean Quality (FastQC)	genomic_fraction_1_ilu_ori_sph	genomic_fraction_2_ilu_alt_RKI	genomic_fraction_3_ilu_alt_RKI	genomic_fraction_4_ont_ori_mbi	genomic_fraction_5_ont_alt_ART	genomic_fraction_6_ont_alt2_man	genomic_fraction_7_ilu_dnv_spa	genomic_fraction_8_hybrid	AA_subs_1_ilu_ori_sph	AA_subs_2_ilu_alt_RKI	AA_subs_3_ilu_alt2_man	AA_subs_4_ont_ori_mbi	AA_subs_5_ont_alt_ART	AA_subs_6_ont_alt2_ALT	AA_subs_7_ilu_dnv_spa	AA_subs_8_hybrid	N_subs_1_ilu_ori_sph	N_subs_2_ilu_alt_RKI	N_subs_3_ilu_alt2_man	N_subs_4_ont_ori_mbi	N_subs_5_ont_alt_ART	N_subs_6_ont_alt2_man	N_subs_7_ilu_dnv_spa	N_subs_8_hybrid	neNAtclade_qval_1_ilu_ori_sph	neNAtclade_qval_2_ilu_alt_RKI	neNAtclade_qval_3_ilu_alt2_man	neNAtclade_qval_4_ont_ori_mbi	neNAtclade_qval_5_ont_alt_ART	neNAtclade_qval_6_ont_alt2_man	neNAtclade_qval_7_ilu_dnv_spa	neNAtclade_qval_8_hybrid	AA_dels_1_ilu_ori_sph	AA_dels_2_ilu_alt_RKI	AA_dels_3_ilu_alt2_man	AA_dels_4_ont_ori_mbi	AA_dels_5_ont_alt_ART	AA_dels_6_ont_alt2_man	AA_dels_7_ilu_dnv_spa	AA_dels_8_hybrid	N_dels_1_ilu_ori_sph	N_dels_2_ilu_alt_RKI	N_dels_3_ilu_alt2_man
E16699	Illumina	555336	534271	0.962068	0.260624	34.619	0.989265	0.990436	0.962412	NA	NA	NA	NA	NA	28	16	40	NA	NA	NA	NA	NA	33	17	57	NA	NA	NA	NA	NA	0	3918.78	1337.66	NA	NA	NA	NA	NA	4	4	4	NA	NA	NA	NA	NA	13	13	13
E16700	Illumina	504713	492287	0.97538	0.1468	35.1838	0.992844	0.993245	0	NA	NA	NA	NA	NA	27	16	NA	NA	NA	NA	NA	NA	31	16	NA	NA	NA	NA	NA	NA	0	4192.36	NA	NA	NA	NA	NA	NA	4	4	NA	NA	NA	NA	NA	NA	13	13	NA
E16701	Illumina	509686	502033	0.984985	0.082439	35.5416	0.993546	0.993078	0	NA	NA	NA	0.99883	0.99883	36	19	NA	NA	NA	NA	32	32	44	20	NA	NA	NA	NA	43	43	0	3283.36	NA	NA	NA	NA	29.3403	29.3403	4	4	NA	NA	NA	NA	35	35	13	13	NA
E16702	Illumina	550458	529636	0.962173	0.268164	34.563	0.99699	0.995485	0.986623	NA	NA	NA	0.998763	0.998763	31	13	41	NA	NA	NA	30	30	36	13	54	NA	NA	NA	34	34	0	4739.51	1465.06	NA	NA	NA	0	0	4	4	4	NA	NA	NA	4	4	13	13	13
E16703	Illumina	522642	517346	0.989867	0.0579632	35.649	0.99699	0.996756	0.99077	NA	NA	NA	0.998796	0.998796	37	16	39	NA	NA	NA	37	37	46	16	47	NA	NA	NA	50	50	14.0625	4448.34	2973.09	NA	NA	NA	29.3403	29.3403	4	4	4	NA	NA	NA	4	4	13	13	13
E16704	Illumina	467794	448693	0.959168	0.248074	34.6404	0.992342	0.991439	0.960305	NA	NA	NA	NA	NA	28	15	42	NA	NA	NA	NA	NA	32	15	58	NA	NA	NA	NA	NA	0	3889.17	1261.17	NA	NA	NA	NA	NA	4	4	4	NA	NA	NA	NA	NA	13	13	13
E16705	Illumina	518052	498984	0.963193	0.198539	34.8114	0.986858	0.991874	0.967896	NA	NA	NA	NA	0.998796	27	16	44	NA	NA	NA	NA	29	31	17	57	NA	NA	NA	NA	33	1.23e-10	4366.78	1414.54	NA	NA	NA	NA	6.25	4	4	4	NA	NA	NA	NA	4	13	13	13
E16706	Illumina	423290	413376	0.976579	0.126462	35.2159	0.994315	0.993546	0.977628	NA	NA	NA	NA	0.99903	27	16	47	NA	NA	NA	NA	28	31	16	60	NA	NA	NA	NA	33	0	4010.01	1226.69	NA	NA	NA	NA	21.0069	4	4	4	NA	NA	NA	NA	4	13	13	13
E16707	Illumina	490506	478993	0.976528	0.143403	35.165	0.989031	0.990469	0.960238	NA	NA	NA	NA	NA	28	15	41	NA	NA	NA	NA	NA	33	16	59	NA	NA	NA	NA	NA	0	3455.01	1356.59	NA	NA	NA	NA	NA	4	4	4	NA	NA	NA	NA	NA	13	13	13
E16708	Illumina	370810	368869	0.994766	0.0392168	35.819	0.992743	0.994582	0.983446	NA	NA	NA	NA	NA	36	19	45	NA	NA	NA	NA	NA	45	20	60	NA	NA	NA	NA	NA	2.77778	3011.78	1202.31	NA	NA	NA	NA	NA	4	4	4	NA	NA	NA	NA	NA	13	13	13
E16709	Illumina	423329	420650	0.993672	0.0547471	35.7087	0.99699	0.994315	0.980571	NA	NA	NA	0.998796	0.998796	33	20	36	NA	NA	NA	29	31	41	20	49	NA	NA	NA	39	39	0	3192.36	1369.45	NA	NA	NA	14.0625	11.1111	4	4	4	NA	NA	NA	59	4	13	13	13
E16710	Illumina	513430	499289	0.972458	0.161095	35.0435	0.992074	0.991941	0.965656	NA	NA	NA	NA	0.998796	27	15	41	NA	NA	NA	NA	31	31	15	55	NA	NA	NA	NA	36	0	3774.17	1611.66	NA	NA	NA	NA	8.50694	4	4	4	NA	NA	NA	NA	4	13	13	13
E16711	Illumina	468105	455322	0.972692	0.160727	35.0916	0.986958	0.991439	0.960807	NA	NA	NA	NA	0.947029	27	15	42	NA	NA	NA	NA	20	31	15	57	NA	NA	NA	NA	28	0	3889.17	1504.2	NA	NA	NA	NA	73.6111	4	4	4	NA	NA	NA	NA	3	13	13	13
E16712	Illumina	470682	469705	0.997924	0.0335003	35.8666	0.994315	0.997392	0.987025	NA	NA	NA	0.99883	0.99883	31	18	39	NA	NA	NA	31	31	39	20	50	NA	NA	NA	40	40	0	2538.06	1771.78	NA	NA	NA	6.25	6.25	4	4	4	NA	NA	NA	4	4	13	13	13
E16713	Illumina	580948	566997	0.975986	0.13707	35.1802	0.987593	0.992877	0.970237	NA	NA	NA	0.977929	0.977929	28	15	44	NA	NA	NA	28	28	32	15	56	NA	NA	NA	32	32	0	3889.17	1392.87	NA	NA	NA	0	0	4	4	4	NA	NA	NA	4	4	13	13	13
E16714	Illumina	545579	533730	0.978282	0.156333	35.1126	0.99699	0.995686	0.98455	NA	NA	NA	NA	NA	28	15	41	NA	NA	NA	NA	NA	32	15	53	NA	NA	NA	NA	NA	0	3661.17	1121.41	NA	NA	NA	NA	NA	4	4	4	NA	NA	NA	NA	NA	13	13	13
E16715	Illumina	487930	476620	0.97682	0.178669	35.0298	0.989065	0.990202	0.963749	NA	NA	NA	NA	NA	27	15	44	NA	NA	NA	NA	NA	31	15	57	NA	NA	NA	NA	NA	0	4246.17	1237.73	NA	NA	NA	NA	NA	4	4	4	NA	NA	NA	NA	NA	13	13	13
E16716	Illumina	446258	435876	0.976735	0.182677	35.0423	0.994549	0.995051	0.977126	NA	NA	NA	NA	0.99883	29	16	44	NA	NA	NA	0	27	34	16	57	NA	NA	NA	NA	32	0	4127.01	1121.05	NA	NA	NA	NA	17.3611	4	4	4	NA	NA	NA	0	4	13	13	13
E16717	Illumina	550385	536046	0.973947	0.189584	34.961	0.994549	0.991606	0.971006	NA	NA	NA	NA	NA	28	14	40	NA	NA	NA	NA	NA	32	14	54	NA	NA	NA	NA	NA	0	4676.56	1469.27	NA	NA	NA	NA	NA	4	4	4	NA	NA	NA	NA	NA	13	13	13
E16718	Illumina	477159	475165	0.995821	0.0413069	35.7465	0.996221	0.996154	0.989332	NA	NA	NA	0.998763	0.998763	36	20	37	NA	NA	NA	35	35	46	20	47	NA	NA	NA	46	46	11.1111	3427.56	2374.69	NA	NA	NA	39.0625	39.0625	4	4	4	NA	NA	NA	4	4	13	13	13
E16719	Illumina	418282	416740	0.996313	0.0335659	35.834	0.99699	0.997392	0.987025	NA	NA	NA	0.998863	0.998863	32	18	31	NA	NA	NA	31	31	40	21	47	NA	NA	NA	41	41	0	3255.25	1987.25	NA	NA	NA	8.50694	8.50694	4	4	4	NA	NA	NA	4	4	13	13	13
E16720	Illumina	451257	441327	0.977995	0.153783	35.1567	0.99699	0.995887	0.987092	NA	NA	NA	0.998729	0.998729	33	16	40	NA	NA	NA	32	32	38	16	49	NA	NA	NA	37	37	0	3968.34	2102.42	NA	NA	NA	6.25	6.25	4	4	4	NA	NA	NA	4	4	13	13	13
E16721	Illumina	435996	435236	0.998257	0.0268305	35.9078	0.994315	0.996723	0.98766	NA	NA	NA	0.99883	0.980236	32	19	37	NA	NA	NA	32	31	42	25	51	NA	NA	NA	43	39	1.73611e-07	2421	2527.78	NA	NA	NA	14.0625	2.77778	4	4	4	NA	NA	NA	4	4	13	13	13
E16722	Illumina	518946	502449	0.968211	0.229198	34.7106	0.991874	0.992743	0.973247	NA	NA	NA	NA	NA	27	15	42	NA	NA	NA	NA	NA	31	15	56	NA	NA	NA	NA	NA	0	3774.17	1140.72	NA	NA	NA	NA	NA	4	4	4	NA	NA	NA	NA	NA	13	13	13
E16723	Illumina	491701	474290	0.96459	0.195825	34.8856	0.987192	0.990804	0.957998	NA	NA	NA	NA	0.998763	28	16	42	NA	NA	NA	NA	27	32	17	58	NA	NA	NA	NA	30	0	3918.78	1175.75	NA	NA	NA	NA	4.34028	4	4	4	NA	NA	NA	NA	4	13	13	13
E16724	Illumina	454673	438717	0.964907	0.199192	34.8992	0.993078	0.990269	0.96181	NA	NA	NA	NA	0.998796	27	15	47	NA	NA	NA	NA	27	31	15	61	NA	NA	NA	NA	34	0	4006.17	1421.64	NA	NA	NA	NA	67.3611	4	4	4	NA	NA	NA	NA	7	13	13	13
E16725	Illumina	486102	480866	0.989229	0.0677759	35.6131	0.99699	0.996522	0.991372	NA	NA	NA	0.998796	0.998796	31	15	39	NA	NA	NA	30	30	37	15	50	NA	NA	NA	37	37	0	3229.17	1522.11	NA	NA	NA	8.50694	8.50694	4	4	4	NA	NA	NA	4	4	13	13	13
E16726	Illumina	468536	451862	0.964413	0.202522	34.791	0.99174	0.993211	0.970371	NA	NA	NA	NA	0.99883	29	13	40	NA	NA	NA	NA	33	33	13	54	NA	NA	NA	NA	39	0	4352.51	2244.4	NA	NA	NA	NA	70.3125	4	4	4	NA	NA	NA	NA	6	13	13	13
E16727	Illumina	449390	448045	0.997007	0.0283673	35.8622	0.99699	0.997392	0.989299	NA	NA	NA	0.99883	0.99883	33	19	33	NA	NA	NA	32	32	41	21	45	NA	NA	NA	40	40	0	3255.25	2183.03	NA	NA	NA	1.5625	1.5625	4	4	4	NA	NA	NA	4	4	13	13	13
E16728	Illumina	426581	407471	0.955202	0.225944	34.6819	0.986122	0.991439	0.951276	NA	NA	NA	NA	0.998796	28	15	42	NA	NA	NA	NA	24	32	15	57	NA	NA	NA	NA	43	8.573e-09	3889.17	1669.29	NA	NA	NA	NA	271.007	4	4	4	NA	NA	NA	NA	7	13	13	13
E16729	Illumina	511476	510258	0.997619	0.0283611	35.8646	0.99699	0.997024	0.990603	NA	NA	NA	0.997793	0.997793	36	17	34	NA	NA	NA	36	36	47	22	53	NA	NA	NA	46	46	6.25	3734.69	2232.51	NA	NA	NA	21.0069	21.0069	4	5	4	NA	NA	NA	4	4	13	14	13
E16730	Illumina	447413	433913	0.969827	0.152468	35.0386	0.988964	0.991506	0.96686	NA	NA	NA	NA	NA	28	16	43	NA	NA	NA	NA	NA	32	17	59	NA	NA	NA	NA	NA	0	3918.78	1328.69	NA	NA	NA	NA	NA	4	4	4	NA	NA	NA	NA	NA	13	13	13
E16731	Illumina	507160	505169	0.996074	0.031493	35.8086	0.99699	0.997124	0.987961	NA	NA	NA	0.998696	0.998696	37	18	35	NA	NA	NA	36	36	46	19	48	NA	NA	NA	44	44	21.0069	3945.44	2560.56	NA	NA	NA	44.4444	44.4444	4	4	4	NA	NA	NA	4	4	13	13	13
E16732	Illumina	447050	432454	0.96735	0.270149	34.5269	0.989432	0.991472	0.950808	NA	NA	NA	0.917299	0.998796	27	15	42	NA	NA	NA	22	30	31	15	59	NA	NA	NA	28	35	0	3774.17	1337.11	NA	NA	NA	8.50694	6.25	4	4	4	NA	NA	NA	2	4	13	13	13
E16733	Illumina	456207	444635	0.974634	0.191711	34.8664	0.985152	0.991372	0.96171	NA	NA	NA	NA	NA	27	15	43	NA	NA	NA	NA	NA	31	15	58	NA	NA	NA	NA	NA	4e-08	4125.17	1385.87	NA	NA	NA	NA	NA	4	4	4	NA	NA	NA	NA	NA	13	13	13
E16734	Illumina	477239	471144	0.987229	0.0962283	35.3548	0.99699	0.996823	0.989399	NA	NA	NA	0.998796	0.998796	35	16	40	NA	NA	NA	36	36	46	16	53	NA	NA	NA	48	48	4.34028	4144.44	2341.59	NA	NA	NA	34.0278	34.0278	4	4	4	NA	NA	NA	4	4	13	13	13
E16735	Illumina	494631	478172	0.966725	0.233035	34.658	0.989533	0.990837	0.957596	NA	NA	NA	NA	NA	29	14	42	NA	NA	NA	NA	NA	33	15	58	NA	NA	NA	NA	NA	0	3774.17	1686.92	NA	NA	NA	NA	NA	4	4	4	NA	NA	NA	NA	NA	13	13	13
E16736	Illumina	456492	439338	0.962422	0.287691	34.3685	0.992108	0.991472	0.960071	NA	NA	NA	NA	NA	29	15	38	NA	NA	NA	NA	NA	33	15	51	NA	NA	NA	NA	NA	0	3774.17	1632.17	NA	NA	NA	NA	NA	4	4	4	NA	NA	NA	NA	NA	13	13	13
E16737	Illumina	400218	392244	0.980076	0.12931	35.1512	0.991874	0.989934	0.960104	NA	NA	NA	NA	NA	27	15	40	NA	NA	NA	NA	NA	31	15	57	NA	NA	NA	NA	NA	0	4006.17	1355.95	NA	NA	NA	NA	NA	4	4	4	NA	NA	NA	NA	NA	13	13	13
E16738	Illumina	475524	463557	0.974834	0.168834	34.8979	0.988195	0.99067	0.959302	NA	NA	NA	NA	NA	28	15	44	NA	NA	NA	NA	NA	32	15	58	NA	NA	NA	NA	NA	0	3661.17	1408.77	NA	NA	NA	NA	NA	4	4	4	NA	NA	NA	NA	NA	13	13	13
E16739	Illumina	511153	506423	0.990746	0.0709571	35.6215	0.994114	0.993646	0.986824	NA	NA	NA	NA	NA	34	17	42	NA	NA	NA	NA	NA	39	19	55	NA	NA	NA	NA	NA	0	4314.69	1951.81	NA	NA	NA	NA	NA	4	4	4	NA	NA	NA	NA	NA	13	13	13
E16740	Illumina	469818	462811	0.985086	0.104253	35.4117	0.983915	0.992609	0.960405	NA	NA	NA	NA	NA	28	16	40	NA	NA	NA	NA	NA	32	17	52	NA	NA	NA	NA	NA	1.13594e-07	3811.78	1847.46	NA	NA	NA	NA	NA	4	4	4	NA	NA	NA	NA	NA	13	13	13
E16741	Illumina	457702	445562	0.973476	0.178878	34.9696	0.989499	0.991004	0.964719	NA	NA	NA	NA	NA	28	15	40	NA	NA	NA	NA	NA	32	15	55	NA	NA	NA	NA	NA	0	3774.17	1690.37	NA	NA	NA	NA	NA	4	4	4	NA	NA	NA	NA	NA	13	13	13
E16742	Illumina	475438	469195	0.986869	0.106479	35.3778	0.99699	0.997157	0.988329	NA	NA	NA	0.99883	0.99883	37	16	40	NA	NA	NA	36	36	45	19	50	NA	NA	NA	45	45	6.94444e-07	3556.25	2398.67	NA	NA	NA	14.0625	14.0625	4	4	4	NA	NA	NA	4	4	13	13	13
E16743	Illumina	518303	495974	0.956919	0.277868	34.4348	0.989633	0.991506	0.963616	NA	NA	NA	NA	0.977962	29	14	46	NA	NA	NA	NA	27	33	15	60	NA	NA	NA	NA	30	0	3774.17	1354.55	NA	NA	NA	NA	1.5625	4	4	4	NA	NA	NA	NA	4	13	13	13
E16744	Illumina	582569	560884	0.962777	0.285754	34.4444	0.993613	0.991272	0.971976	NA	NA	NA	0.998796	0.998796	27	15	40	NA	NA	NA	30	30	31	15	52	NA	NA	NA	36	36	0	4125.17	1983.91	NA	NA	NA	6.94444e-07	6.94444e-07	4	4	4	NA	NA	NA	4	4	13	13	13
E16745	Illumina	505040	470875	0.932352	0.235022	33.8711	0.986824	0.991406	0.971642	NA	NA	NA	NA	NA	28	15	43	NA	NA	NA	NA	NA	32	15	56	NA	NA	NA	NA	NA	2.19e-10	4045.06	1447.82	NA	NA	NA	NA	NA	4	4	4	NA	NA	NA	NA	NA	13	13	13
E16746	Illumina	578149	577091	0.99817	0.031511	35.8202	0.994649	0.995753	0.985486	NA	NA	NA	0.998796	0.998796	35	20	41	NA	NA	NA	35	35	43	25	53	NA	NA	NA	45	45	1.5625	3342.25	2440.61	NA	NA	NA	21.0069	21.0069	4	4	4	NA	NA	NA	4	4	13	13	13
E16747	Illumina	525529	524574	0.998183	0.0225297	35.9009	0.993546	0.994348	0.984717	NA	NA	NA	0.998763	0.998763	33	20	35	NA	NA	NA	29	29	42	22	43	NA	NA	NA	40	40	1.73611e-07	3280.44	2318.34	NA	NA	NA	34.0278	34.0278	6	6	4	NA	NA	NA	35	35	19	19	13
E16748	Illumina	464289	450287	0.969842	0.231244	34.6743	0.992074	0.991472	0.959436	NA	NA	NA	0.998796	0.998796	27	14	40	NA	NA	NA	26	26	31	15	56	NA	NA	NA	31	31	0	3755.25	1358.76	NA	NA	NA	0	0	5	2	3	NA	NA	NA	3	3	16	7	10
E16749	Illumina	423354	422637	0.998306	0.0329464	35.8093	0.99699	0.997358	0.98552	NA	NA	NA	0.998796	0.998796	35	18	36	NA	NA	NA	34	34	43	23	48	NA	NA	NA	42	42	6.94444e-07	3311.17	2057.97	NA	NA	NA	11.1111	11.1111	4	4	4	NA	NA	NA	4	4	13	13	13
E16750	Illumina	436210	427932	0.981023	0.162585	35.0631	0.996656	0.996857	0.985219	NA	NA	NA	0.984316	0.984316	33	14	39	NA	NA	NA	33	33	39	14	51	NA	NA	NA	39	39	0	3932.56	2225.07	NA	NA	NA	6.25	6.25	4	4	4	NA	NA	NA	4	4	13	13	13
E16751	Illumina	446778	435804	0.975437	0.166888	35.0992	0.989399	0.99291	0.97007	NA	NA	NA	NA	NA	27	16	42	NA	NA	NA	NA	NA	31	17	57	NA	NA	NA	NA	NA	0	4366.78	1357.35	NA	NA	NA	NA	NA	4	4	4	NA	NA	NA	NA	NA	13	13	13
E16752	Illumina	463172	461515	0.996422	0.0301745	35.8055	0.981172	0.991573	0.974752	NA	NA	NA	NA	0.998796	32	26	42	NA	NA	NA	NA	30	39	29	58	NA	NA	NA	NA	39	6.66055	1462.51	1296.72	NA	NA	NA	NA	81.25	4	4	4	NA	NA	NA	NA	4	13	13	13
E16753	Illumina	417828	407676	0.975703	0.144509	35.1287	0.98669	0.992041	0.957228	NA	NA	NA	NA	NA	28	14	43	NA	NA	NA	NA	NA	32	15	58	NA	NA	NA	NA	NA	8.78e-10	3550.17	1310.26	NA	NA	NA	NA	NA	4	4	4	NA	NA	NA	NA	NA	13	13	13
E16754	Illumina	448544	440358	0.98175	0.096976	35.2761	0.99174	0.991539	0.964351	NA	NA	NA	0.999398	0.999398	29	15	44	NA	NA	NA	29	29	33	16	60	NA	NA	NA	47	47	0	4192.36	1151.51	NA	NA	NA	115.278	115.278	4	4	4	NA	NA	NA	6	6	13	13	13
E16755	Illumina	437738	435616	0.995152	0.0380684	35.7242	0.991874	0.992108	0.972277	NA	NA	NA	NA	0.998763	33	20	46	NA	NA	NA	NA	32	44	21	64	NA	NA	NA	NA	43	2.77778	2507.56	1495.35	NA	NA	NA	NA	44.4444	4	4	4	NA	NA	NA	NA	4	13	13	13
E16756	Illumina	506008	493834	0.975941	0.194504	34.8807	0.989399	0.992442	0.966559	NA	NA	NA	NA	0.998796	27	15	44	NA	NA	NA	NA	23	31	16	58	NA	NA	NA	NA	32	0	4192.36	1431.13	NA	NA	NA	NA	229.34	4	4	4	NA	NA	NA	NA	7	13	13	13
E16757	Illumina	499096	484192	0.970138	0.249055	34.5584	0.986356	0.992543	0.961743	NA	NA	NA	NA	0.99883	27	15	44	NA	NA	NA	NA	31	31	16	60	NA	NA	NA	NA	36	4.444e-09	4303.36	1472.77	NA	NA	NA	NA	64.7569	4	4	4	NA	NA	NA	NA	4	13	13	13
E16758	Illumina	501021	499954	0.99787	0.0368768	35.7518	0.996221	0.996556	0.98659	NA	NA	NA	0.998629	0.998629	32	18	36	NA	NA	NA	31	31	41	22	50	NA	NA	NA	41	41	14.0625	2799.69	1752.25	NA	NA	NA	44.4444	44.4444	4	4	4	NA	NA	NA	4	4	13	13	13
E16759	Illumina	601452	600369	0.998199	0.0250328	35.8343	0.99699	0.996556	0.989968	NA	NA	NA	0.998796	0.998796	34	19	35	NA	NA	NA	34	34	41	21	47	NA	NA	NA	42	42	0	3526.56	2211.5	NA	NA	NA	11.1111	11.1111	4	4	4	NA	NA	NA	4	4	13	13	13
E16760	Illumina	555391	541055	0.974188	0.206303	34.7826	0.99699	0.996221	0.98853	NA	NA	NA	0.999398	0.999398	33	16	40	NA	NA	NA	31	31	39	16	50	NA	NA	NA	50	50	0	4204.34	1917.09	NA	NA	NA	69.4444	69.4444	4	4	4	NA	NA	NA	4	4	13	13	13
E16761	Illumina	654368	652389	0.996976	0.0362671	35.7601	0.993981	0.993847	0.98348	NA	NA	NA	0.99883	0.99883	32	20	39	NA	NA	NA	30	30	41	22	48	NA	NA	NA	42	42	8.50694	3025.44	1721.9	NA	NA	NA	14.0625	14.0625	6	6	4	NA	NA	NA	35	35	19	19	13
E16762	Illumina	730504	710404	0.972485	0.239699	34.5887	0.994315	0.994783	0.986122	NA	NA	NA	0.99883	0.99883	22	9	39	NA	NA	NA	25	25	25	9	50	NA	NA	NA	29	29	29.3403	6095.84	1747.61	NA	NA	NA	136.111	136.111	4	4	4	NA	NA	NA	4	4	13	13	13
E16763	Illumina	429	416	0.969697	0.574144	30.097	0.0191285	0	0	NA	NA	NA	NA	NA	1	0	NA	NA	NA	NA	NA	NA	1	0	NA	NA	NA	NA	NA	NA	9946.74	NA	NA	NA	NA	NA	NA	NA	0	0	NA	NA	NA	NA	NA	NA	0	0	NA
E16764	Illumina	281	272	0.967972	0.546012	30.8865	0.0133431	0	0	NA	NA	NA	NA	NA	1	0	NA	NA	NA	NA	NA	NA	1	0	NA	NA	NA	NA	NA	NA	1237.48	NA	NA	NA	NA	NA	NA	NA	0	0	NA	NA	NA	NA	NA	NA	0	0	NA
E16765	Illumina	492838	461890	0.937205	0.384709	33.7905	0.978731	0.989867	0.933117	NA	NA	NA	NA	NA	27	14	39	NA	NA	NA	NA	NA	31	14	54	NA	NA	NA	NA	NA	8.30123e-07	3815.56	1567.45	NA	NA	NA	NA	NA	4	4	4	NA	NA	NA	NA	NA	13	13	13
E16766	Illumina	5597989	5345832	0.954956	0.275292	34.3664	0.99699	0.996923	0.996188	NA	NA	NA	0.965254	0.998796	30	15	36	NA	NA	NA	29	32	34	15	44	NA	NA	NA	33	37	0	3774.17	771.007	NA	NA	NA	0	0	4	4	4	NA	NA	NA	4	4	13	13	13
E16767	Illumina	447519	432421	0.966263	0.209851	34.8571	0.99495	0.995151	0.983982	NA	NA	NA	NA	NA	30	16	37	NA	NA	NA	NA	NA	34	16	48	NA	NA	NA	NA	NA	0	4448.34	1898.1	NA	NA	NA	NA	NA	4	4	4	NA	NA	NA	NA	NA	13	13	13
E16768	Illumina	453774	452362	0.996888	0.0422721	35.8064	0.991138	0.994549	0.981005	NA	NA	NA	0.998763	0.998763	35	21	44	NA	NA	NA	34	34	46	24	57	NA	NA	NA	45	45	11.1111	2764.51	1827.78	NA	NA	NA	34.0278	34.0278	4	4	4	NA	NA	NA	4	4	13	13	13
E16769	Illumina	413365	403665	0.976534	0.121225	35.2141	0.989399	0.991339	0.96686	NA	NA	NA	NA	NA	27	14	42	NA	NA	NA	NA	NA	31	14	58	NA	NA	NA	NA	NA	0	3587.56	1647.79	NA	NA	NA	NA	NA	4	4	4	NA	NA	NA	NA	NA	13	13	13
E16770	Illumina	490341	476112	0.970981	0.193822	34.8538	0.987593	0.991506	0.96278	NA	NA	NA	NA	0.998796	26	15	44	NA	NA	NA	NA	29	30	15	59	NA	NA	NA	NA	71	0	3661.17	1406.58	NA	NA	NA	NA	1469.44	4	4	4	NA	NA	NA	NA	38	13	13	13
E16771	Illumina	459006	445129	0.969767	0.15365	35.1156	0.991339	0.990369	0.958265	NA	NA	NA	NA	0.955188	27	16	42	NA	NA	NA	NA	27	31	17	58	NA	NA	NA	NA	29	0	4027.78	1469.73	NA	NA	NA	NA	14.0625	4	4	4	NA	NA	NA	NA	4	13	13	13
E16772	Illumina	372248	363545	0.97662	0.110912	35.3597	0.99699	0.993445	0.978865	NA	NA	NA	NA	0.998796	27	15	45	NA	NA	NA	NA	29	31	15	58	NA	NA	NA	NA	33	1.5625	4006.17	1047.26	NA	NA	NA	NA	0	5	4	4	NA	NA	NA	NA	4	16	13	13
E16773	Illumina	486485	460427	0.946436	0.287688	34.5089	0.987192	0.990737	0.958031	NA	NA	NA	NA	0.998796	26	14	42	NA	NA	NA	NA	28	30	15	58	NA	NA	NA	NA	32	0	4125.17	1262.71	NA	NA	NA	NA	1.5625	4	4	4	NA	NA	NA	NA	4	13	13	13
E16774	Illumina	426252	412891	0.968655	0.176469	35.0729	0.995218	0.995452	0.985386	NA	NA	NA	0.998763	0.998763	30	14	38	NA	NA	NA	28	28	34	14	49	NA	NA	NA	32	32	0	4420.56	1431.88	NA	NA	NA	0	0	4	4	4	NA	NA	NA	4	4	13	13	13
E16775	Illumina	540757	538586	0.995985	0.0380282	35.8303	0.996556	0.997358	0.989533	NA	NA	NA	0.99883	0.99883	35	18	40	NA	NA	NA	34	34	43	21	51	NA	NA	NA	43	43	6.94444e-07	2582.01	1960.84	NA	NA	NA	14.0625	14.0625	4	4	4	NA	NA	NA	4	4	13	13	13
E16776	Illumina	544940	522659	0.959113	0.200368	34.8238	0.992342	0.99291	0.971675	NA	NA	NA	0.998796	0.998796	30	15	43	NA	NA	NA	28	28	34	15	58	NA	NA	NA	32	32	0	4006.17	1190.25	NA	NA	NA	1.5625	1.5625	4	4	4	NA	NA	NA	4	4	13	13	13
E16777	Illumina	463487	445996	0.962262	0.171019	34.9336	0.985119	0.991941	0.963616	NA	NA	NA	NA	0.998796	29	15	42	NA	NA	NA	NA	28	33	16	58	NA	NA	NA	NA	32	4.1495e-08	4192.36	1710.27	NA	NA	NA	NA	1.5625	4	4	4	NA	NA	NA	NA	4	13	13	13
E16778	Illumina	626128	497156	0.794017	0.506216	31.542	0.981875	0.98659	0.893155	NA	NA	NA	NA	NA	28	15	36	NA	NA	NA	NA	NA	32	15	52	NA	NA	NA	NA	NA	3.16927e-07	3889.17	1323.59	NA	NA	NA	NA	NA	4	4	4	NA	NA	NA	NA	NA	13	13	13
E16779	Illumina	477859	458872	0.960267	0.280511	34.3887	0.991707	0.991406	0.960305	NA	NA	NA	0.998763	0.998763	29	17	43	NA	NA	NA	29	29	33	17	57	NA	NA	NA	33	33	0	4483.78	1853.77	NA	NA	NA	0	0	4	4	4	NA	NA	NA	4	4	13	13	13
E16780	Illumina	433862	428397	0.987404	0.0846214	35.4941	0.99699	0.99378	0.978062	NA	NA	NA	0.928134	0.998796	33	18	37	NA	NA	NA	23	29	41	19	48	NA	NA	NA	34	42	0	3551.69	2107.78	NA	NA	NA	76.5625	44.4444	6	4	4	NA	NA	NA	33	5	19	13	13
E16781	Illumina	397681	387372	0.974077	0.165893	34.9715	0.989265	0.9897	0.958867	NA	NA	NA	NA	0.99883	29	16	44	NA	NA	NA	NA	28	33	16	59	NA	NA	NA	NA	34	0	4303.36	1600.56	NA	NA	NA	NA	8.50694	4	4	4	NA	NA	NA	NA	4	13	13	13
E16782	Illumina	486330	466620	0.959472	0.280703	34.3288	0.994181	0.992844	0.962546	NA	NA	NA	0.983012	0.983012	29	16	38	NA	NA	NA	27	27	33	16	51	NA	NA	NA	33	33	0	4767.36	2123.75	NA	NA	NA	11.1111	11.1111	4	4	4	NA	NA	NA	4	4	13	13	13
E16783	Illumina	327500	312801	0.955118	0.273394	34.4172	0.984383	0.9896	0.941076	NA	NA	NA	0.904892	0.904892	28	17	40	NA	NA	NA	23	23	32	17	54	NA	NA	NA	27	27	8.1331e-08	4251.78	1450.33	NA	NA	NA	1.73611e-07	1.73611e-07	4	4	4	NA	NA	NA	2	2	13	13	13
E16784	Illumina	463320	443217	0.956611	0.250528	34.5667	0.99699	0.995519	0.984951	NA	NA	NA	0.998662	0.998662	31	16	37	NA	NA	NA	29	29	35	16	47	NA	NA	NA	33	33	0	3740.34	1520.34	NA	NA	NA	0	0	4	4	4	NA	NA	NA	4	4	13	13	13
E16785	Illumina	551471	534702	0.969592	0.164462	34.9131	0.992074	0.995118	0.973916	NA	NA	NA	NA	NA	28	16	40	NA	NA	NA	NA	NA	32	16	53	NA	NA	NA	NA	NA	0	5523.36	2248.18	NA	NA	NA	NA	NA	4	4	4	NA	NA	NA	NA	NA	13	13	13
E16786	Illumina	467717	451240	0.964771	0.185234	34.7755	0.986824	0.990503	0.95676	NA	NA	NA	NA	NA	28	15	43	NA	NA	NA	NA	NA	32	16	60	NA	NA	NA	NA	NA	2.19e-10	4083.36	1178.45	NA	NA	NA	NA	NA	4	4	4	NA	NA	NA	NA	NA	13	13	13
E16787	Illumina	466165	453272	0.972342	0.149683	35.1148	0.989633	0.990269	0.96589	NA	NA	NA	0.998796	0.998796	29	14	42	NA	NA	NA	30	30	33	15	58	NA	NA	NA	34	34	0	3889.17	1549.16	NA	NA	NA	0	0	4	4	4	NA	NA	NA	4	4	13	13	13
E16788	Illumina	457949	446593	0.975202	0.139423	35.2052	0.994549	0.990302	0.963382	NA	NA	NA	NA	NA	28	15	44	NA	NA	NA	NA	NA	32	15	58	NA	NA	NA	NA	NA	0	3889.17	1333.9	NA	NA	NA	NA	NA	4	4	4	NA	NA	NA	NA	NA	13	13	13
E16789	Illumina	479557	468131	0.976174	0.127186	35.1917	0.991807	0.992576	0.961509	NA	NA	NA	0.998796	0.998796	29	15	42	NA	NA	NA	29	29	33	16	59	NA	NA	NA	33	33	0	4192.36	1307.39	NA	NA	NA	2.77778	2.77778	4	4	4	NA	NA	NA	4	4	13	13	13
E16790	Illumina	537888	537063	0.998466	0.0273551	35.7787	0.995786	0.995686	0.98669	NA	NA	NA	0.965187	0.998796	33	18	37	NA	NA	NA	31	34	44	19	49	NA	NA	NA	41	46	1.5625	2876.36	2161.12	NA	NA	NA	34.0278	39.0625	4	4	4	NA	NA	NA	4	4	13	13	13
E16791	Illumina	469091	450191	0.959709	0.193774	34.817	0.986824	0.990335	0.96492	NA	NA	NA	NA	NA	27	14	44	NA	NA	NA	NA	NA	31	15	58	NA	NA	NA	NA	NA	2.19e-10	3661.17	1352.96	NA	NA	NA	NA	NA	4	4	4	NA	NA	NA	NA	NA	13	13	13
E16792	Illumina	441524	403619	0.91415	0.38146	33.628	0.99087	0.990302	0.963315	NA	NA	NA	NA	NA	29	14	40	NA	NA	NA	NA	NA	33	15	54	NA	NA	NA	NA	NA	0	3889.17	1450.79	NA	NA	NA	NA	NA	4	4	4	NA	NA	NA	NA	NA	13	13	13
E16793	Illumina	571100	498434	0.872761	0.57125	32.4994	0.978731	0.984818	0.912684	NA	NA	NA	NA	0.99883	27	15	37	NA	NA	NA	NA	29	31	15	53	NA	NA	NA	NA	35	8.30123e-07	4006.22	1408.74	NA	NA	NA	NA	14.0625	4	4	4	NA	NA	NA	NA	2	13	13	13
E16794	Illumina	102	97	0.95098	0.451613	31.0242	0	0	0	NA	NA	NA	NA	NA	0	0	NA	NA	NA	NA	NA	NA	0	0	NA	NA	NA	NA	NA	NA	NA	NA	NA	NA	NA	NA	NA	NA	0	0	NA	NA	NA	NA	NA	NA	0	0	NA
E16795	Illumina	433802	411144	0.947769	0.257933	35.053	0.98669	0.988964	0.990168	NA	NA	NA	NA	0.998729	27	16	39	NA	NA	NA	NA	27	31	17	52	NA	NA	NA	NA	33	8.78e-10	3603.78	1977.26	NA	NA	NA	NA	39.0625	4	4	4	NA	NA	NA	NA	4	13	13	13
E16796	Illumina	372547	357675	0.96008	0.188373	35.3247	0.980972	0.985219	0.989065	NA	NA	NA	NA	NA	27	16	39	NA	NA	NA	NA	NA	31	17	53	NA	NA	NA	NA	NA	4.3952e-07	3811.82	2242.11	NA	NA	NA	NA	NA	4	4	4	NA	NA	NA	NA	NA	13	13	13
E16797	Illumina	379122	370675	0.97772	0.132475	35.7462	0.986322	0.989968	0.991138	NA	NA	NA	NA	NA	27	16	41	NA	NA	NA	NA	NA	31	17	54	NA	NA	NA	NA	NA	4.952e-09	4251.78	2176.56	NA	NA	NA	NA	NA	4	4	4	NA	NA	NA	NA	NA	13	13	13
E16798	Illumina	399971	381257	0.953212	0.202659	35.1584	0.984216	0.985386	0.987961	NA	NA	NA	NA	0.99883	27	17	39	NA	NA	NA	NA	27	31	18	55	NA	NA	NA	NA	35	9.2236e-08	3766.73	2448.61	NA	NA	NA	NA	14.0625	4	4	4	NA	NA	NA	NA	4	13	13	13
E16799	Illumina	324550	311949	0.961174	0.188908	35.4678	0.989132	0.987727	0.988964	NA	NA	NA	NA	0.998629	27	17	41	NA	NA	NA	NA	28	31	19	54	NA	NA	NA	NA	34	0	3627.11	2340.56	NA	NA	NA	NA	6.94444e-07	4	4	4	NA	NA	NA	NA	3	13	13	13
E16800	Illumina	410871	392746	0.955886	0.205334	35.3102	0.980938	0.986924	0.989733	NA	NA	NA	NA	NA	27	15	40	NA	NA	NA	NA	NA	31	16	54	NA	NA	NA	NA	NA	4.44444e-07	4416.36	2007.81	NA	NA	NA	NA	NA	4	4	4	NA	NA	NA	NA	NA	13	13	13
E16801	Illumina	375220	363642	0.969143	0.160199	35.4398	0.984483	0.988797	0.989432	NA	NA	NA	NA	NA	27	16	38	NA	NA	NA	NA	NA	31	17	53	NA	NA	NA	NA	NA	7.5117e-08	4138.78	2241.36	NA	NA	NA	NA	NA	4	4	4	NA	NA	NA	NA	NA	13	13	13
E16802	Illumina	461584	447787	0.970109	0.125875	35.6643	0.989132	0.99174	0.991941	NA	NA	NA	NA	0.998629	27	17	39	NA	NA	NA	NA	32	31	18	55	NA	NA	NA	NA	38	0	3766.69	2719.44	NA	NA	NA	NA	11.1111	4	4	4	NA	NA	NA	NA	4	13	13	13
E16803	Illumina	405708	391843	0.965825	0.210196	35.2809	0.98669	0.986657	0.990436	NA	NA	NA	0.917266	0.998729	27	15	36	NA	NA	NA	21	29	31	16	50	NA	NA	NA	27	35	8.78e-10	4192.36	2373.09	NA	NA	NA	4.34028	4.34028	4	4	4	NA	NA	NA	2	4	13	13	13
E16804	Illumina	423810	411313	0.970513	0.136552	35.4895	0.98669	0.989566	0.990603	NA	NA	NA	NA	0.998796	27	17	40	NA	NA	NA	NA	29	31	18	52	NA	NA	NA	NA	35	8.78e-10	3659.69	2395.01	NA	NA	NA	NA	4.34028	4	4	4	NA	NA	NA	NA	4	13	13	13
E16805	Illumina	484804	473098	0.975854	0.133518	35.6108	0.98669	0.989065	0.992041	NA	NA	NA	NA	0.998796	27	16	41	NA	NA	NA	NA	26	31	17	56	NA	NA	NA	NA	37	8.78e-10	4138.78	2457.51	NA	NA	NA	NA	77.2569	4	4	4	NA	NA	NA	NA	4	13	13	13
E16806	Illumina	406749	393601	0.967675	0.150938	35.3673	0.986088	0.988329	0.988931	NA	NA	NA	NA	0.99883	27	17	38	NA	NA	NA	NA	31	31	18	53	NA	NA	NA	NA	38	9.273e-09	3766.69	2417.36	NA	NA	NA	NA	14.0625	4	4	4	NA	NA	NA	NA	4	13	13	13
E16807	Illumina	345207	335057	0.970597	0.14257	35.5703	0.98669	0.987928	0.990101	NA	NA	NA	0.917299	0.998629	27	17	39	NA	NA	NA	21	29	31	18	55	NA	NA	NA	28	35	8.78e-10	3986.69	2273.36	NA	NA	NA	1.5625	1.5625	4	4	4	NA	NA	NA	2	3	13	13	13
E16808	Illumina	397666	382382	0.961566	0.132584	35.4964	0.989132	0.990068	0.989499	NA	NA	NA	NA	0.99883	27	17	37	NA	NA	NA	NA	29	31	18	52	NA	NA	NA	NA	34	0	3659.69	2402.26	NA	NA	NA	NA	57.8125	4	4	4	NA	NA	NA	NA	5	13	13	13
E16809	Illumina	393860	384899	0.977248	0.164647	35.355	0.98669	0.988663	0.990703	NA	NA	NA	NA	NA	27	17	40	NA	NA	NA	NA	NA	31	18	54	NA	NA	NA	NA	NA	8.78e-10	3875.69	2257.56	NA	NA	NA	NA	NA	4	4	4	NA	NA	NA	NA	NA	13	13	13
E16810	Illumina	536908	523953	0.975871	0.124159	35.6262	0.99184	0.991272	0.992676	NA	NA	NA	NA	0.99883	27	17	39	NA	NA	NA	NA	28	31	18	54	NA	NA	NA	NA	34	0	3986.69	2512.56	NA	NA	NA	NA	11.1111	4	4	4	NA	NA	NA	NA	4	13	13	13
E16811	Illumina	499826	468734	0.937794	0.268621	34.9527	0.989132	0.988128	0.989934	NA	NA	NA	NA	0.998796	27	14	38	NA	NA	NA	NA	27	31	15	51	NA	NA	NA	NA	35	0	3550.17	2666.5	NA	NA	NA	NA	62.5	4	4	4	NA	NA	NA	NA	5	13	13	13
E16812	Illumina	345802	326535	0.944283	0.204707	35.1066	0.98338	0.987526	0.990001	NA	NA	NA	NA	NA	27	16	39	NA	NA	NA	NA	NA	31	17	51	NA	NA	NA	NA	NA	1.57051e-07	3918.78	2467.25	NA	NA	NA	NA	NA	4	4	4	NA	NA	NA	NA	NA	13	13	13
E16813	Illumina	431066	404985	0.939497	0.257195	35.0419	0.986322	0.986456	0.988831	NA	NA	NA	NA	0.99883	27	14	37	NA	NA	NA	NA	26	31	15	50	NA	NA	NA	NA	34	4.952e-09	3661.18	2280.84	NA	NA	NA	NA	301.562	4	4	4	NA	NA	NA	NA	8	13	13	13
E16814	Illumina	367904	343684	0.934168	0.238078	34.8505	0.98669	0.985955	0.991138	NA	NA	NA	NA	0.998863	27	16	38	NA	NA	NA	NA	29	31	17	51	NA	NA	NA	NA	36	8.78e-10	3811.79	1962.5	NA	NA	NA	NA	1.5625	4	4	4	NA	NA	NA	NA	4	13	13	13
E16815	Illumina	335820	319167	0.950411	0.197916	35.3422	0.989399	0.988262	0.991038	NA	NA	NA	NA	0.998863	27	16	36	NA	NA	NA	NA	29	32	17	48	NA	NA	NA	NA	38	0	3811.78	2169.31	NA	NA	NA	NA	2.77778	4	4	4	NA	NA	NA	NA	4	13	13	13
E16816	Illumina	330604	315725	0.954994	0.166707	35.3918	0.983747	0.987459	0.989633	NA	NA	NA	NA	0.99883	27	15	38	NA	NA	NA	NA	29	31	16	53	NA	NA	NA	NA	36	1.2642e-07	4192.36	2497.11	NA	NA	NA	NA	6.25	4	4	4	NA	NA	NA	NA	2	13	13	13
E16817	Illumina	449784	434204	0.965361	0.147328	35.4203	0.989031	0.989299	0.99164	NA	NA	NA	NA	0.99883	27	17	38	NA	NA	NA	NA	30	31	18	52	NA	NA	NA	NA	38	0	4099.69	2571.01	NA	NA	NA	NA	2.5e-05	4	4	4	NA	NA	NA	NA	4	13	13	13
E16818	Illumina	303312	291228	0.96016	0.166442	35.4358	0.98338	0.99087	0.989767	NA	NA	NA	NA	0.998729	27	17	40	NA	NA	NA	NA	29	31	18	54	NA	NA	NA	NA	35	1.57051e-07	3766.69	2020.56	NA	NA	NA	NA	6.25	4	4	4	NA	NA	NA	NA	3	13	13	13
E16819	Illumina	397830	370471	0.931229	0.34015	34.631	0.978965	0.986021	0.987928	NA	NA	NA	NA	NA	27	14	39	NA	NA	NA	NA	NA	31	15	51	NA	NA	NA	NA	NA	7.83553e-07	3126.19	2052.25	NA	NA	NA	NA	NA	4	4	4	NA	NA	NA	NA	NA	13	13	13
E16820	Illumina	459544	432227	0.940556	0.262212	34.8624	0.980938	0.985988	0.989432	NA	NA	NA	NA	0.99883	28	16	37	NA	NA	NA	NA	28	32	17	52	NA	NA	NA	NA	37	4.44444e-07	3603.79	2681.26	NA	NA	NA	NA	60.5903	4	4	4	NA	NA	NA	NA	3	13	13	13
E16821	Illumina	403817	384455	0.952053	0.248818	35.1291	0.978731	0.987493	0.989399	NA	NA	NA	NA	0.99883	27	16	39	NA	NA	NA	NA	29	31	17	52	NA	NA	NA	NA	36	8.30123e-07	3811.78	2146.01	NA	NA	NA	NA	2.77778	4	4	4	NA	NA	NA	NA	3	13	13	13
E16822	Illumina	404328	381708	0.944055	0.241448	34.8959	0.981674	0.985955	0.989265	NA	NA	NA	NA	NA	27	15	37	NA	NA	NA	NA	NA	31	16	50	NA	NA	NA	NA	NA	3.42442e-07	3976.38	2284.09	NA	NA	NA	NA	NA	4	4	4	NA	NA	NA	NA	NA	13	13	13
E16823	Illumina	848047	809529	0.95458	0.21247	35.3024	0.99184	0.991974	0.992543	NA	NA	NA	NA	NA	27	17	38	NA	NA	NA	NA	NA	31	18	51	NA	NA	NA	NA	NA	0	3766.69	2298.5	NA	NA	NA	NA	NA	4	4	4	NA	NA	NA	NA	NA	13	13	13
E16824	Illumina	221426	208517	0.941701	0.249085	34.9869	0.978397	0.973414	0.986423	NA	NA	NA	NA	0.99883	26	15	40	NA	NA	NA	NA	30	30	16	56	NA	NA	NA	NA	37	8.98985e-07	3873.64	1727.78	NA	NA	NA	NA	0	4	4	4	NA	NA	NA	NA	4	13	13	13
E16825	Illumina	285003	273605	0.960007	0.218244	35.0869	0.978932	0.983212	0.986623	NA	NA	NA	NA	0.99883	27	15	38	NA	NA	NA	NA	30	31	16	50	NA	NA	NA	NA	36	7.90123e-07	3976.54	2112.09	NA	NA	NA	NA	8.50694	4	4	4	NA	NA	NA	NA	3	13	13	13
E16826	Illumina	581752	558448	0.959942	0.229108	35.2116	0.989399	0.992074	0.992074	NA	NA	NA	NA	NA	27	15	39	NA	NA	NA	NA	NA	31	16	53	NA	NA	NA	NA	NA	0	4303.36	2241.36	NA	NA	NA	NA	NA	4	4	4	NA	NA	NA	NA	NA	13	13	13
E16827	Illumina	319932	303886	0.949846	0.246376	35.049	0.98669	0.985085	0.989031	NA	NA	NA	NA	0.99883	27	14	39	NA	NA	NA	NA	28	31	15	51	NA	NA	NA	NA	35	8.78e-10	3441.22	1962.5	NA	NA	NA	NA	29.3403	4	4	4	NA	NA	NA	NA	3	13	13	13
E16828	Illumina	343763	323920	0.942277	0.250084	34.9061	0.98669	0.985486	0.988362	NA	NA	NA	NA	NA	27	16	40	NA	NA	NA	NA	NA	31	17	53	NA	NA	NA	NA	NA	8.78e-10	3811.81	1930.11	NA	NA	NA	NA	NA	4	4	4	NA	NA	NA	NA	NA	13	13	13
E16829	Illumina	402682	382606	0.950144	0.275632	35.0482	0.981039	0.985252	0.987459	NA	NA	NA	NA	NA	27	15	39	NA	NA	NA	NA	NA	31	16	52	NA	NA	NA	NA	NA	4.29753e-07	4083.4	2402.26	NA	NA	NA	NA	NA	4	4	4	NA	NA	NA	NA	NA	13	13	13
E16830	Illumina	340931	320632	0.94046	0.245687	34.8325	0.986322	0.985453	0.990135	NA	NA	NA	NA	NA	27	15	37	NA	NA	NA	NA	NA	31	16	52	NA	NA	NA	NA	NA	4.952e-09	4083.39	2141.26	NA	NA	NA	NA	NA	4	4	4	NA	NA	NA	NA	NA	13	13	13
E16831	Illumina	418154	393256	0.940457	0.25251	35.0421	0.98154	0.987426	0.988262	NA	NA	NA	NA	0.99883	27	16	39	NA	NA	NA	NA	27	31	17	53	NA	NA	NA	NA	34	3.6e-07	3706.78	1992.36	NA	NA	NA	NA	21.0069	4	4	4	NA	NA	NA	NA	4	13	13	13
E16832	Illumina	402083	385652	0.959135	0.173307	35.3806	0.981674	0.990135	0.9896	NA	NA	NA	NA	NA	27	16	40	NA	NA	NA	NA	NA	31	17	54	NA	NA	NA	NA	NA	3.42442e-07	3811.78	2097.56	NA	NA	NA	NA	NA	4	4	4	NA	NA	NA	NA	NA	13	13	13
E16833	Illumina	421836	416907	0.988315	0.079282	35.8154	0.99184	0.990469	0.994148	NA	NA	NA	NA	0.99883	34	14	35	NA	NA	NA	NA	33	41	15	50	NA	NA	NA	NA	42	1.73611e-07	3126.17	2571.5	NA	NA	NA	NA	34.0278	9	4	9	NA	NA	NA	NA	4	28	13	28
E16834	Illumina	409438	392193	0.957881	0.221704	35.2103	0.979567	0.987259	0.989098	NA	NA	NA	NA	NA	27	15	39	NA	NA	NA	NA	NA	31	16	52	NA	NA	NA	NA	NA	6.69973e-07	4083.36	2310.01	NA	NA	NA	NA	NA	4	4	4	NA	NA	NA	NA	NA	13	13	13
E16835	Illumina	352986	338143	0.95795	0.198501	35.2495	0.989132	0.988061	0.991573	NA	NA	NA	NA	0.99883	27	17	36	NA	NA	NA	NA	28	31	18	49	NA	NA	NA	NA	34	0	3451.69	2450.03	NA	NA	NA	NA	29.3403	4	4	4	NA	NA	NA	NA	3	13	13	13
E16836	Illumina	368199	349212	0.948433	0.209778	35.0747	0.984249	0.987393	0.990001	NA	NA	NA	NA	0.99883	27	16	39	NA	NA	NA	NA	29	31	17	52	NA	NA	NA	NA	35	9e-08	3918.78	2141.26	NA	NA	NA	NA	62.5	4	4	4	NA	NA	NA	NA	5	13	13	13
E16837	Illumina	476088	451322	0.94798	0.307737	34.9189	0.983881	0.988831	0.989299	NA	NA	NA	NA	0.998796	27	14	35	NA	NA	NA	NA	29	31	15	48	NA	NA	NA	NA	35	1.16104e-07	3229.17	2624.31	NA	NA	NA	NA	4.34028	4	4	4	NA	NA	NA	NA	4	13	13	13
E16838	Illumina	410486	379048	0.923413	0.30404	34.4592	0.986088	0.985587	0.988162	NA	NA	NA	NA	0.998796	27	14	39	NA	NA	NA	NA	23	31	15	53	NA	NA	NA	NA	36	9.273e-09	3661.2	1688.36	NA	NA	NA	NA	70.3125	4	4	4	NA	NA	NA	NA	5	13	13	13
E16839	Illumina	419471	406900	0.970031	0.151161	35.582	0.989399	0.98873	0.99368	NA	NA	NA	NA	NA	28	15	38	NA	NA	NA	NA	NA	32	16	53	NA	NA	NA	NA	NA	0	4416.36	2328.36	NA	NA	NA	NA	NA	4	4	4	NA	NA	NA	NA	NA	13	13	13
E16840	Illumina	376632	364310	0.967284	0.145532	35.5107	0.981674	0.988931	0.990001	NA	NA	NA	NA	0.99883	27	16	38	NA	NA	NA	NA	29	31	17	52	NA	NA	NA	NA	38	3.42442e-07	4138.78	2482.01	NA	NA	NA	NA	77.2569	4	4	4	NA	NA	NA	NA	5	13	13	13
E16841	Illumina	437047	434055	0.993154	0.0714662	35.8844	0.994315	0.993613	0.992676	NA	NA	NA	NA	0.982778	33	19	38	NA	NA	NA	NA	32	42	22	53	NA	NA	NA	NA	42	0	3286.67	2907.81	NA	NA	NA	NA	8.50694	4	4	4	NA	NA	NA	NA	4	13	13	13
E16842	Illumina	391590	376277	0.960895	0.191139	35.3439	0.98669	0.987995	0.991004	NA	NA	NA	NA	0.99883	27	16	38	NA	NA	NA	NA	28	31	17	50	NA	NA	NA	NA	35	8.78e-10	3918.78	2365.84	NA	NA	NA	NA	4.34028	4	4	4	NA	NA	NA	NA	4	13	13	13
E16843	Illumina	433108	429315	0.991242	0.0762489	35.9178	0.97736	0.984784	0.98552	NA	NA	NA	NA	NA	35	21	42	NA	NA	NA	NA	NA	44	25	59	NA	NA	NA	NA	NA	9.63683	2632.17	2392.25	NA	NA	NA	NA	NA	4	4	4	NA	NA	NA	NA	NA	13	13	13
E16844	Illumina	351451	337277	0.95967	0.192209	35.1911	0.99184	0.99281	0.991807	NA	NA	NA	NA	0.998796	27	16	36	NA	NA	NA	NA	28	31	17	50	NA	NA	NA	NA	35	0	4251.78	2029.09	NA	NA	NA	NA	6.25	4	4	4	NA	NA	NA	NA	4	13	13	13
E16845	Illumina	385181	369211	0.958539	0.239727	35.1727	0.98669	0.987326	0.989399	NA	NA	NA	NA	0.99883	27	16	38	NA	NA	NA	NA	21	32	17	51	NA	NA	NA	NA	34	8.78e-10	4366.78	1962.5	NA	NA	NA	NA	225.694	4	4	4	NA	NA	NA	NA	6	13	13	13
E16846	Illumina	358612	336332	0.937872	0.267699	34.6797	0.984583	0.980938	0.985553	NA	NA	NA	NA	NA	27	15	36	NA	NA	NA	NA	NA	31	16	49	NA	NA	NA	NA	NA	6.915e-08	3976.82	1877.78	NA	NA	NA	NA	NA	4	4	4	NA	NA	NA	NA	NA	13	13	13
E16847	Illumina	445076	423547	0.951628	0.244259	35.1553	0.98669	0.990168	0.990971	NA	NA	NA	NA	NA	27	15	38	NA	NA	NA	NA	NA	31	16	51	NA	NA	NA	NA	NA	8.78e-10	4083.36	2647.25	NA	NA	NA	NA	NA	4	4	4	NA	NA	NA	NA	NA	13	13	13
E16848	Illumina	393993	377991	0.959385	0.165922	35.341	0.989132	0.989198	0.991339	NA	NA	NA	NA	NA	27	17	38	NA	NA	NA	NA	NA	31	18	50	NA	NA	NA	NA	NA	0	3554.69	2373.09	NA	NA	NA	NA	NA	4	4	4	NA	NA	NA	NA	NA	13	13	13
E16849	Illumina	344182	339306	0.985833	0.0934796	35.741	0.989399	0.992442	0.990636	NA	NA	NA	NA	0.984349	30	15	33	NA	NA	NA	NA	31	38	16	48	NA	NA	NA	NA	38	1.73611e-07	2908.34	3265.25	NA	NA	NA	NA	11.1111	4	4	4	NA	NA	NA	NA	4	13	13	13
E16850	Illumina	434724	419413	0.96478	0.18351	35.3777	0.980938	0.987225	0.98873	NA	NA	NA	NA	NA	27	17	39	NA	NA	NA	NA	NA	31	18	51	NA	NA	NA	NA	NA	4.44444e-07	3554.69	2740.25	NA	NA	NA	NA	NA	4	4	4	NA	NA	NA	NA	NA	13	13	13
E16851	Illumina	406328	391187	0.962737	0.199637	35.3088	0.989132	0.987225	0.990603	NA	NA	NA	NA	NA	27	15	38	NA	NA	NA	NA	NA	31	16	51	NA	NA	NA	NA	NA	0	4416.36	2556.25	NA	NA	NA	NA	NA	4	4	4	NA	NA	NA	NA	NA	13	13	13
E16852	Illumina	451182	429073	0.950998	0.214441	35.0916	0.987292	0.988998	0.989934	NA	NA	NA	NA	NA	27	15	37	NA	NA	NA	NA	NA	31	16	50	NA	NA	NA	NA	NA	0	4083.36	2464.09	NA	NA	NA	NA	NA	4	4	4	NA	NA	NA	NA	NA	13	13	13
E16853	Illumina	333894	323642	0.969296	0.230726	35.2686	0.984249	0.982711	0.989098	NA	NA	NA	NA	NA	28	12	36	NA	NA	NA	NA	NA	32	12	49	NA	NA	NA	NA	NA	9e-08	2922.24	2227.01	NA	NA	NA	NA	NA	4	4	4	NA	NA	NA	NA	NA	13	13	13
E16854	Illumina	368744	346907	0.94078	0.247158	34.8243	0.983881	0.98562	0.987794	NA	NA	NA	NA	0.998796	27	16	39	NA	NA	NA	NA	30	31	17	51	NA	NA	NA	NA	35	1.16104e-07	3603.8	2298.5	NA	NA	NA	NA	6.94444e-07	4	4	4	NA	NA	NA	NA	4	13	13	13
E16855	Illumina	349596	343568	0.982757	0.102541	35.8355	0.989399	0.991573	0.991606	NA	NA	NA	NA	0.998863	34	19	42	NA	NA	NA	NA	35	42	20	57	NA	NA	NA	NA	43	0	3283.36	2171.28	NA	NA	NA	NA	62.5	4	4	4	NA	NA	NA	NA	2	13	13	13
E16856	Illumina	497765	493940	0.992316	0.0557091	36.0116	0.994315	0.993345	0.99388	NA	NA	NA	0.99883	0.99883	34	20	42	NA	NA	NA	34	34	42	25	56	NA	NA	NA	42	42	1.73611e-07	2564.31	2498.5	NA	NA	NA	8.50694	8.50694	4	5	4	NA	NA	NA	4	4	13	14	13
E16857	Illumina	458448	453870	0.990014	0.0708695	35.8596	0.989399	0.994181	0.99368	NA	NA	NA	NA	0.999064	32	16	37	NA	NA	NA	NA	31	39	17	51	NA	NA	NA	NA	41	1.5625	3211.78	2426.28	NA	NA	NA	NA	21.0069	4	4	4	NA	NA	NA	NA	4	13	13	13
E16858	Illumina	482200	476863	0.988932	0.0913024	35.8806	0.990804	0.992308	0.992543	NA	NA	NA	NA	0.998595	33	18	34	NA	NA	NA	NA	34	45	23	55	NA	NA	NA	NA	46	11.1111	2900.17	3140.28	NA	NA	NA	NA	39.0625	4	4	4	NA	NA	NA	NA	4	13	13	13
E16859	Illumina	331854	319248	0.962013	0.18892	35.3576	0.987861	0.988229	0.989867	NA	NA	NA	NA	0.99883	27	16	36	NA	NA	NA	NA	28	31	17	50	NA	NA	NA	NA	32	0	3811.78	2448.61	NA	NA	NA	NA	0	4	4	4	NA	NA	NA	NA	4	13	13	13
E16860	Illumina	415390	403694	0.971843	0.154279	35.469	0.987058	0.991138	0.992308	NA	NA	NA	NA	NA	34	15	39	NA	NA	NA	NA	NA	41	17	53	NA	NA	NA	NA	NA	11.1111	2971.36	2697.42	NA	NA	NA	NA	NA	4	4	4	NA	NA	NA	NA	NA	13	13	13
E16861	Illumina	363208	342492	0.942964	0.301117	34.9301	0.984216	0.986557	0.986423	NA	NA	NA	NA	NA	27	16	37	NA	NA	NA	NA	NA	31	17	51	NA	NA	NA	NA	NA	9.2236e-08	3603.78	2707.25	NA	NA	NA	NA	NA	4	4	4	NA	NA	NA	NA	NA	13	13	13
E16862	Illumina	375000	351725	0.937933	0.298565	34.6361	0.981674	0.983079	0.988563	NA	NA	NA	NA	0.998796	27	14	40	NA	NA	NA	NA	28	31	15	53	NA	NA	NA	NA	34	3.42442e-07	3441.36	2005.11	NA	NA	NA	NA	56.9444	4	4	4	NA	NA	NA	NA	5	13	13	13
E16863	Illumina	389919	357251	0.916218	0.290961	34.7661	0.987025	0.98669	0.990469	NA	NA	NA	NA	0.99883	27	16	36	NA	NA	NA	NA	27	31	17	49	NA	NA	NA	NA	33	0	3706.78	2270.03	NA	NA	NA	NA	11.1111	4	4	4	NA	NA	NA	NA	5	13	13	13
E16864	Illumina	366584	342860	0.935284	0.258462	34.9268	0.981106	0.984751	0.987058	NA	NA	NA	NA	0.99883	27	16	37	NA	NA	NA	NA	29	31	17	50	NA	NA	NA	NA	34	4.20096e-07	3811.84	2197.09	NA	NA	NA	NA	4.34028	4	4	4	NA	NA	NA	NA	5	13	13	13
E16865	Illumina	345852	332584	0.961637	0.207823	35.193	0.984483	0.986623	0.9897	NA	NA	NA	NA	NA	27	16	40	NA	NA	NA	NA	NA	31	17	52	NA	NA	NA	NA	NA	7.5117e-08	4027.78	2146.01	NA	NA	NA	NA	NA	4	4	4	NA	NA	NA	NA	NA	13	13	13
E16866	Illumina	429446	361134	0.84093	0.507669	33.3255	0.976591	0.980403	0.983212	NA	NA	NA	NA	NA	27	13	41	NA	NA	NA	NA	NA	31	14	53	NA	NA	NA	NA	NA	1.31824	3588.08	2242.23	NA	NA	NA	NA	NA	4	4	4	NA	NA	NA	NA	NA	13	13	13
E16867	Illumina	401858	355416	0.884432	0.310647	34.0743	0.984583	0.989265	0.991004	NA	NA	NA	NA	0.99883	27	17	39	NA	NA	NA	NA	29	31	18	52	NA	NA	NA	NA	37	6.915e-08	3875.69	2141.26	NA	NA	NA	NA	21.0069	4	4	4	NA	NA	NA	NA	3	13	13	13
E16868	Illumina	329836	315287	0.95589	0.196437	35.1645	0.981774	0.98659	0.989065	NA	NA	NA	NA	NA	27	17	40	NA	NA	NA	NA	NA	31	18	53	NA	NA	NA	NA	NA	3.29561e-07	3659.7	2073.36	NA	NA	NA	NA	NA	4	4	4	NA	NA	NA	NA	NA	13	13	13
E16869	Illumina	240695	229508	0.953522	0.290092	34.4789	0.981674	0.981005	0.987259	NA	NA	NA	NA	0.99883	27	14	37	NA	NA	NA	NA	20	31	15	52	NA	NA	NA	NA	34	3.42442e-07	4125.58	1746.26	NA	NA	NA	NA	523.611	4	4	4	NA	NA	NA	NA	5	13	13	13
E16870	Illumina	240318	222238	0.924766	0.262219	35.0716	0.977193	0.979534	0.98552	NA	NA	NA	NA	0.99883	27	17	39	NA	NA	NA	NA	30	31	18	51	NA	NA	NA	NA	39	1.1696	3351.4	2126.54	NA	NA	NA	NA	4.34028	4	4	4	NA	NA	NA	NA	4	13	13	13
E16871	Illumina	324444	307627	0.948167	0.238445	35.1332	0.981641	0.985787	0.987359	NA	NA	NA	NA	NA	27	16	38	NA	NA	NA	NA	NA	31	17	50	NA	NA	NA	NA	NA	3.4679e-07	3811.8	2197.84	NA	NA	NA	NA	NA	4	4	4	NA	NA	NA	NA	NA	13	13	13
E16872	Illumina	384182	372481	0.969543	0.134822	35.5284	0.98669	0.991773	0.991205	NA	NA	NA	NA	NA	28	15	37	NA	NA	NA	NA	NA	32	16	51	NA	NA	NA	NA	NA	8.78e-10	4416.36	2126.78	NA	NA	NA	NA	NA	4	4	4	NA	NA	NA	NA	NA	13	13	13
E16873	Illumina	419989	357008	0.850041	0.383424	33.1856	0.983747	0.98756	0.991071	NA	NA	NA	NA	NA	27	15	40	NA	NA	NA	NA	NA	31	16	52	NA	NA	NA	NA	NA	1.2642e-07	4416.36	2067.01	NA	NA	NA	NA	NA	4	4	4	NA	NA	NA	NA	NA	13	13	13
E16874	Illumina	504438	490484	0.972338	0.143098	35.5389	0.994081	0.991673	0.993178	NA	NA	NA	NA	0.998796	27	17	33	NA	NA	NA	NA	28	31	18	48	NA	NA	NA	NA	33	0	3766.69	2343.81	NA	NA	NA	NA	0	4	4	4	NA	NA	NA	NA	4	13	13	13
E16875	Illumina	280242	259883	0.927352	0.363686	34.5522	0.974217	0.973782	0.983714	NA	NA	NA	NA	NA	27	14	38	NA	NA	NA	NA	NA	31	15	51	NA	NA	NA	NA	NA	1.99124	3336.32	2126.57	NA	NA	NA	NA	NA	4	4	4	NA	NA	NA	NA	NA	13	13	13
E16876	Illumina	438900	423654	0.965263	0.155662	35.4143	0.99184	0.992342	0.993579	NA	NA	NA	NA	0.917299	29	17	35	NA	NA	NA	NA	22	35	18	48	NA	NA	NA	NA	28	0	3350.69	2794.28	NA	NA	NA	NA	4.34028	4	4	4	NA	NA	NA	NA	2	13	13	13
E16877	Illumina	371609	347810	0.935957	0.334779	34.7624	0.98669	0.982945	0.989432	NA	NA	NA	NA	0.942614	27	13	39	NA	NA	NA	NA	26	31	14	52	NA	NA	NA	NA	33	8.78e-10	3476.76	2395.01	NA	NA	NA	NA	70.3125	4	4	4	NA	NA	NA	NA	3	13	13	13
E16878	Illumina	360262	337422	0.936602	0.273096	34.7282	0.98669	0.988229	0.990804	NA	NA	NA	NA	0.99883	27	16	41	NA	NA	NA	NA	29	31	17	54	NA	NA	NA	NA	36	8.78e-10	3706.78	2257.56	NA	NA	NA	NA	14.0625	4	4	4	NA	NA	NA	NA	4	13	13	13
E16879	Illumina	404324	382011	0.944814	0.25574	35.1011	0.98669	0.988095	0.991038	NA	NA	NA	NA	0.99883	27	14	35	NA	NA	NA	NA	31	31	15	48	NA	NA	NA	NA	37	8.78e-10	3441.17	2529.31	NA	NA	NA	NA	4.34028	4	4	4	NA	NA	NA	NA	4	13	13	13
E16880	Illumina	345876	330687	0.956085	0.174947	35.348	0.989065	0.989332	0.991539	NA	NA	NA	0.99883	0.99883	27	16	37	NA	NA	NA	27	27	31	17	50	NA	NA	NA	33	33	0	3918.78	2541.84	NA	NA	NA	8.50694	8.50694	4	4	4	NA	NA	NA	4	4	13	13	13
E16881	Illumina	319180	306840	0.961338	0.204349	35.1941	0.980938	0.986791	0.988563	NA	NA	NA	NA	NA	27	16	39	NA	NA	NA	NA	NA	31	17	53	NA	NA	NA	NA	NA	4.44444e-07	3706.78	2410.11	NA	NA	NA	NA	NA	4	4	4	NA	NA	NA	NA	NA	13	13	13
E16882	Illumina	331726	309652	0.933457	0.283258	34.8557	0.981641	0.985286	0.986088	NA	NA	NA	NA	0.99883	28	15	38	NA	NA	NA	NA	30	32	16	52	NA	NA	NA	NA	37	3.4679e-07	3871.4	2313.26	NA	NA	NA	NA	8.50694	4	4	4	NA	NA	NA	NA	4	13	13	13
E16883	Illumina	323056	311213	0.963341	0.234662	35.1574	0.966258	0.965957	0.969936	NA	NA	NA	NA	0.99883	21	10	44	NA	NA	NA	NA	22	23	11	64	NA	NA	NA	NA	32	9.59626	2970.69	2629.92	NA	NA	NA	NA	489.062	4	4	4	NA	NA	NA	NA	9	13	12	13
E16884	Illumina	340292	329187	0.967366	0.151217	35.3919	0.989132	0.990135	0.99067	NA	NA	NA	NA	0.999766	27	15	39	NA	NA	NA	NA	29	31	16	51	NA	NA	NA	NA	46	0	4192.36	2380.25	NA	NA	NA	NA	94.4444	4	4	4	NA	NA	NA	NA	4	13	13	13
E16885	Illumina	321469	311303	0.968376	0.213743	35.2625	0.983179	0.982176	0.983982	NA	NA	NA	NA	0.924021	30	15	40	NA	NA	NA	NA	22	38	16	58	NA	NA	NA	NA	33	1.75158e-07	3146.31	1869.15	NA	NA	NA	NA	29.3403	4	4	4	NA	NA	NA	NA	2	13	13	13
E16886	Illumina	316362	299230	0.945847	0.249897	34.8032	0.98669	0.984517	0.986657	NA	NA	NA	NA	NA	27	16	37	NA	NA	NA	NA	NA	31	17	51	NA	NA	NA	NA	NA	8.78e-10	4027.85	2467.25	NA	NA	NA	NA	NA	4	4	4	NA	NA	NA	NA	NA	13	13	13
E16887	Illumina	288748	275916	0.95556	0.223233	35.2342	0.980938	0.982443	0.98669	NA	NA	NA	NA	0.99883	27	16	36	NA	NA	NA	NA	22	31	17	50	NA	NA	NA	NA	34	4.44444e-07	3604.04	1972.84	NA	NA	NA	NA	56.25	4	4	4	NA	NA	NA	NA	3	13	13	13
E16888	Illumina	333439	322204	0.966306	0.152784	35.4385	0.98669	0.989533	0.98863	NA	NA	NA	NA	0.99883	27	17	37	NA	NA	NA	NA	29	31	18	49	NA	NA	NA	NA	34	8.78e-10	3554.69	2183.78	NA	NA	NA	NA	1.73611e-07	4	4	4	NA	NA	NA	NA	4	13	13	13
E16889	Illumina	419647	409585	0.976023	0.165287	35.3506	0.989399	0.991573	0.990001	NA	NA	NA	NA	NA	27	16	39	NA	NA	NA	NA	NA	31	17	53	NA	NA	NA	NA	NA	0	4251.78	2082.11	NA	NA	NA	NA	NA	4	4	4	NA	NA	NA	NA	NA	13	13	13
E16890	Illumina	376483	358294	0.951687	0.194441	35.1826	0.991606	0.992844	0.992074	NA	NA	NA	0.917266	0.99883	27	15	37	NA	NA	NA	20	28	31	16	49	NA	NA	NA	24	34	0	4767.36	1855.03	NA	NA	NA	0	1.5625	4	4	4	NA	NA	NA	2	4	13	13	13
E16699	ONT	44195	1245	0.0281706	0.535083	17.6944	NA	NA	NA	0.994081	0.251313	0.371735	NA	NA	NA	NA	NA	31	8	17	NA	NA	NA	NA	NA	39	9	21	0	NA	NA	NA	NA	2.5e-05	5903.93	4694.44	0	NA	NA	NA	NA	0	4	4	NA	NA	NA	NA	NA
E16700	ONT	66896	15592	0.233078	0.383416	18.0997	NA	NA	NA	0.994716	0.83714	0.924155	NA	NA	NA	NA	NA	29	29	24	NA	NA	NA	NA	NA	41	38	43	0	NA	NA	NA	NA	6.25	269.531	143.406	NA	NA	NA	NA	NA	0	4	6	NA	NA	NA	NA	NA
E16701	ONT	30447	3034	0.0996486	0.60896	17.6199	NA	NA	NA	0.99077	0.116644	0.353042	NA	0.99883	NA	NA	NA	32	3	13	NA	32	NA	NA	NA	39	5	19	0	43	NA	NA	NA	4.34028	0.007921	5205.34	NA	29.3403	NA	NA	NA	0	0	34	NA	35	NA	NA	NA
E16702	ONT	71504	16066	0.224687	0.26874	17.6988	NA	NA	NA	0.992375	0.891416	0.95967	NA	0.998763	NA	NA	NA	34	29	28	NA	30	NA	NA	NA	44	34	41	0	34	NA	NA	NA	50.1736	105.905	117.683	NA	0	NA	NA	NA	0	4	6	NA	4	NA	NA	NA
E16703	ONT	132095	83729	0.633854	0.143412	18.6324	NA	NA	NA	0.995719	0.993613	0.995218	NA	0.998796	NA	NA	NA	36	37	37	NA	37	NA	NA	NA	49	48	50	0	50	NA	NA	NA	2.5e-05	4.34028	64.757	NA	29.3403	NA	NA	NA	0	4	6	NA	4	NA	NA	NA
E16704	ONT	102670	52475	0.511104	0.203362	18.4649	NA	NA	NA	0.995318	0.962679	0.988429	NA	NA	NA	NA	NA	36	37	32	NA	NA	NA	NA	NA	47	47	46	0	NA	NA	NA	NA	17.3611	6.95522	85.619	NA	NA	NA	NA	NA	0	4	6	NA	NA	NA	NA	NA
E16705	ONT	56842	27186	0.478273	0.22216	18.5706	NA	NA	NA	0.991406	0.979969	0.994616	NA	0.998796	NA	NA	NA	35	36	32	NA	29	NA	NA	NA	45	45	45	0	33	NA	NA	NA	17.3611	2.94376	100.694	NA	6.25	NA	NA	NA	0	6	37	NA	4	NA	NA	NA
E16706	ONT	85115	49537	0.582001	0.17501	18.4379	NA	NA	NA	0.995318	0.976892	0.995151	NA	0.99903	NA	NA	NA	29	31	26	NA	28	NA	NA	NA	39	40	39	0	33	NA	NA	NA	4.34028	5.59726e-07	67.361	NA	21.0069	NA	NA	NA	0	4	6	NA	4	NA	NA	NA
E16707	ONT	53706	11154	0.207686	0.401773	19.1324	NA	NA	NA	0.994382	0.570043	0.634284	NA	NA	NA	NA	NA	28	18	20	NA	NA	NA	NA	NA	35	24	29	0	NA	NA	NA	NA	11.1111	2098.32	1622.09	NA	NA	NA	NA	NA	0	2	4	NA	NA	NA	NA	NA
E16708	ONT	30122	605	0.020085	0.746058	33.819	NA	NA	NA	0.978631	0.0892887	0.15353	NA	NA	NA	NA	NA	36	2	5	NA	NA	NA	NA	NA	42	4	8	0	NA	NA	NA	NA	84.4624	8428.6	8581.62	NA	NA	NA	NA	NA	0	0	0	NA	NA	NA	NA	NA
E16709	ONT	167342	83494	0.498942	0.225429	18.8352	NA	NA	NA	0.995786	0.879644	0.972979	NA	0.998796	NA	NA	NA	30	28	24	NA	31	NA	NA	NA	39	33	42	0	39	NA	NA	NA	81.25	143.787	347.464	NA	11.1111	NA	NA	NA	0	4	7	NA	4	NA	NA	NA
E16710	ONT	21892	817	0.0373196	0.702814	28.2448	NA	NA	NA	0.862322	0.107046	0.137277	NA	0.998796	NA	NA	NA	28	3	2	NA	31	NA	NA	NA	35	4	9	0	36	NA	NA	NA	187.792	6631.99	8974.6	NA	8.50694	NA	NA	NA	0	0	33	NA	4	NA	NA	NA
E16711	ONT	136836	84717	0.619113	0.179653	18.6284	NA	NA	NA	0.995385	0.838645	0.935759	NA	0.947029	NA	NA	NA	31	28	27	NA	20	NA	NA	NA	39	34	41	0	28	NA	NA	NA	39.0625	266.407	225.107	NA	73.6111	NA	NA	NA	0	4	5	NA	3	NA	NA	NA
E16712	ONT	105920	68872	0.650227	0.174405	18.6035	NA	NA	NA	0.993512	0.827208	0.943618	NA	0.99883	NA	NA	NA	31	26	29	NA	31	NA	NA	NA	45	33	42	0	40	NA	NA	NA	90.2778	306.438	172.879	NA	6.25	NA	NA	NA	0	4	37	NA	4	NA	NA	NA
E16713	ONT	56945	31938	0.560857	0.233401	18.5899	NA	NA	NA	0.994683	0.823964	0.94345	NA	0.977929	NA	NA	NA	33	26	20	NA	28	NA	NA	NA	42	32	44	0	32	NA	NA	NA	95.3125	330.127	680.882	NA	0	NA	NA	NA	0	4	7	NA	4	NA	NA	NA
E16714	ONT	12356	330	0.0267077	0.60675	22.471	NA	NA	NA	0.84035	0	0.0486573	NA	NA	NA	NA	NA	25	0	0	NA	NA	NA	NA	NA	36	0	1	0	NA	NA	NA	NA	340.052	NA	10868.4	NA	NA	NA	NA	NA	0	0	2	NA	NA	NA	NA	NA
E16715	ONT	13253	377	0.0284464	0.64808	21.3718	NA	NA	NA	0.949236	0.0475203	0.0901247	NA	NA	NA	NA	NA	37	1	3	NA	NA	NA	NA	NA	44	1	11	0	NA	NA	NA	NA	92.7572	3124.81	9988.48	NA	NA	NA	NA	NA	0	0	2	NA	NA	NA	NA	NA
E16716	ONT	16351	2362	0.144456	0.485842	18.2023	NA	NA	NA	0.938434	0.374277	0.512691	NA	0.99883	NA	NA	NA	33	12	16	NA	27	NA	NA	NA	42	16	25	0	32	NA	NA	NA	47.8547	4526.16	2851.05	NA	17.3611	NA	NA	NA	0	0	33	NA	4	NA	NA	NA
E16717	ONT	47378	5511	0.11632	0.513888	24.6093	NA	NA	NA	0.979701	0.302612	0.469585	NA	NA	NA	NA	NA	27	8	15	NA	NA	NA	NA	NA	34	12	25	0	NA	NA	NA	NA	90.6558	5689.07	3384.67	NA	NA	NA	NA	NA	0	2	33	NA	NA	NA	NA	NA
E16718	ONT	23174	10517	0.453828	0.260539	18.3392	NA	NA	NA	0.968899	0.605324	0.697388	NA	0.998763	NA	NA	NA	34	25	26	NA	35	NA	NA	NA	46	35	41	0	46	NA	NA	NA	87.3753	1784.95	1198.09	NA	39.0625	NA	NA	NA	0	4	5	NA	4	NA	NA	NA
E16719	ONT	86055	44676	0.519156	0.238626	18.877	NA	NA	NA	0.995552	0.774872	0.888841	NA	0.998863	NA	NA	NA	30	25	21	NA	31	NA	NA	NA	39	31	38	0	41	NA	NA	NA	2.5e-05	548.7	445.753	NA	8.50694	NA	NA	NA	0	4	6	NA	4	NA	NA	NA
E16720	ONT	20323	6741	0.331693	0.366481	18.4597	NA	NA	NA	0.98154	0.519814	0.615691	NA	0.998729	NA	NA	NA	37	19	22	NA	32	NA	NA	NA	52	26	35	0	37	NA	NA	NA	164.923	2647.42	1795.51	NA	6.25	NA	NA	NA	0	0	3	NA	4	NA	NA	NA
E16721	ONT	71055	42712	0.601112	0.281444	18.5508	NA	NA	NA	0.997693	0.970939	0.995887	NA	0.980236	NA	NA	NA	31	30	28	NA	31	NA	NA	NA	43	39	47	0	39	NA	NA	NA	95.3125	31.3211	366.278	NA	2.77778	NA	NA	NA	0	4	6	NA	4	NA	NA	NA
E16722	ONT	54352	13582	0.24989	0.49954	25.9048	NA	NA	NA	0.993278	0.533492	0.622914	NA	NA	NA	NA	NA	31	19	22	NA	NA	NA	NA	NA	39	27	36	0	NA	NA	NA	NA	39.0625	2494.08	1793.55	NA	NA	NA	NA	NA	0	0	6	NA	NA	NA	NA	NA
E16723	ONT	27806	381	0.0137021	0.805546	37.994	NA	NA	NA	0.942782	0.00876166	0	NA	0.998763	NA	NA	NA	29	0	NA	NA	27	NA	NA	NA	35	1	NA	0	30	NA	NA	NA	77.8698	0	NA	NA	4.34028	NA	NA	NA	0	0	NA	NA	4	NA	NA	NA
E16724	ONT	46949	28000	0.596392	0.212081	18.6938	NA	NA	NA	0.994783	0.827944	0.945825	NA	0.998796	NA	NA	NA	33	27	21	NA	27	NA	NA	NA	44	34	41	0	34	NA	NA	NA	50.1736	314.732	355.325	NA	67.3611	NA	NA	NA	0	4	6	NA	7	NA	NA	NA
E16725	ONT	35982	20959	0.582486	0.202657	18.8559	NA	NA	NA	0.994616	0.687021	0.846504	NA	0.998796	NA	NA	NA	32	22	25	NA	30	NA	NA	NA	41	28	39	0	37	NA	NA	NA	34.0278	1080.81	415.13	NA	8.50694	NA	NA	NA	0	4	5	NA	4	NA	NA	NA
E16726	ONT	56204	36298	0.645826	0.172992	18.7477	NA	NA	NA	0.996221	0.721065	0.861385	NA	0.99883	NA	NA	NA	29	23	24	NA	33	NA	NA	NA	40	31	38	0	39	NA	NA	NA	17.3611	854.24	359.743	NA	70.3125	NA	NA	NA	0	4	5	NA	6	NA	NA	NA
E16727	ONT	54076	31348	0.579703	0.2051	18.4952	NA	NA	NA	0.996321	0.714644	0.849246	NA	0.99883	NA	NA	NA	31	25	26	NA	32	NA	NA	NA	41	32	40	0	40	NA	NA	NA	90.2778	891.939	405.572	NA	1.5625	NA	NA	NA	0	4	5	NA	4	NA	NA	NA
E16728	ONT	47183	16809	0.356251	0.241189	18.9301	NA	NA	NA	0.995151	0.593385	0.697221	NA	0.998796	NA	NA	NA	28	18	20	NA	24	NA	NA	NA	33	23	29	0	43	NA	NA	NA	8.50694	1872.5	1121.51	NA	271.007	NA	NA	NA	0	2	3	NA	7	NA	NA	NA
E16729	ONT	11714	279	0.0238177	0.682773	26.3451	NA	NA	NA	0.955891	0	0	NA	0.997793	NA	NA	NA	29	0	NA	NA	36	NA	NA	NA	40	0	NA	0	46	NA	NA	NA	44.5062	0	NA	NA	21.0069	NA	NA	NA	4	0	NA	NA	4	NA	NA	NA
E16730	ONT	12427	237	0.0190714	0.639305	23.9001	NA	NA	NA	0.840417	0	0	NA	NA	NA	NA	NA	30	0	NA	NA	NA	NA	NA	NA	39	0	NA	0	NA	NA	NA	NA	576.312	0	NA	NA	NA	NA	NA	NA	0	0	NA	NA	NA	NA	NA	NA
E16731	ONT	25942	13067	0.503701	0.225272	18.2254	NA	NA	NA	0.988095	0.61442	0.75163	NA	0.998696	NA	NA	NA	31	24	23	NA	36	NA	NA	NA	40	34	40	0	44	NA	NA	NA	118.924	1798.77	1095.38	NA	44.4444	NA	NA	NA	0	2	6	NA	4	NA	NA	NA
E16732	ONT	26356	897	0.034034	0.817885	37.2786	NA	NA	NA	0.982811	0.14022	0.173561	NA	0.998796	NA	NA	NA	29	3	8	NA	30	NA	NA	NA	37	6	13	0	35	NA	NA	NA	73.6803	8725.64	8176.2	NA	6.25	NA	NA	NA	0	0	0	NA	4	NA	NA	NA
E16733	ONT	24415	283	0.0115912	0.857389	38.4218	NA	NA	NA	0.855901	0.0246464	0.0449788	NA	NA	NA	NA	NA	29	0	0	NA	NA	NA	NA	NA	56	2	9	0	NA	NA	NA	NA	726.495	0	11009.8	NA	NA	NA	NA	NA	4	0	1	NA	NA	NA	NA	NA
E16734	ONT	61812	15125	0.244694	0.384084	20.4531	NA	NA	NA	0.994783	0.655687	0.779387	NA	0.998796	NA	NA	NA	35	26	27	NA	36	NA	NA	NA	44	33	40	0	48	NA	NA	NA	50.1736	1319.48	748.266	NA	34.0278	NA	NA	NA	0	4	6	NA	4	NA	NA	NA
E16735	ONT	33595	1295	0.0385474	0.777318	33.2778	NA	NA	NA	0.96599	0.139986	0.216099	NA	NA	NA	NA	NA	31	6	14	NA	NA	NA	NA	NA	40	10	23	0	NA	NA	NA	NA	130.23	8730.48	7406.35	NA	NA	NA	NA	NA	0	0	2	NA	NA	NA	NA	NA
E16736	ONT	11606	1145	0.0986559	0.555489	19.0437	NA	NA	NA	0.920643	0.210213	0.327793	NA	NA	NA	NA	NA	27	5	13	NA	NA	NA	NA	NA	38	10	21	0	NA	NA	NA	NA	183.909	7337.51	5437.35	NA	NA	NA	NA	NA	0	0	1	NA	NA	NA	NA	NA
E16737	ONT	29908	705	0.0235723	0.828234	37.7732	NA	NA	NA	0.917433	0.0649099	0.102565	NA	NA	NA	NA	NA	30	2	6	NA	NA	NA	NA	NA	41	4	10	0	NA	NA	NA	NA	151.119	8973.7	9884.25	NA	NA	NA	NA	NA	0	0	7	NA	NA	NA	NA	NA
E16738	ONT	22853	413	0.018072	0.815123	36.7915	NA	NA	NA	0.969468	0.0352473	0.0344113	NA	NA	NA	NA	NA	30	1	1	NA	NA	NA	NA	NA	39	1	2	0	NA	NA	NA	NA	65.4533	7734.23	11256.2	NA	NA	NA	NA	NA	0	0	1	NA	NA	NA	NA	NA
E16739	ONT	6309	193	0.0305912	0.659534	16.6255	NA	NA	NA	0.946895	0	0	NA	NA	NA	NA	NA	27	0	NA	NA	NA	NA	NA	NA	40	0	NA	0	NA	NA	NA	NA	79.7994	0	NA	NA	NA	NA	NA	NA	0	0	NA	NA	NA	NA	NA	NA
E16740	ONT	3875	92	0.0237419	0.601548	16.6483	NA	NA	NA	0.774304	0	0	NA	NA	NA	NA	NA	26	0	NA	NA	NA	NA	NA	NA	41	0	NA	0	NA	NA	NA	NA	664.588	0	NA	NA	NA	NA	NA	NA	6	0	NA	NA	NA	NA	NA	NA
E16741	ONT	21555	875	0.0405938	0.515286	18.5431	NA	NA	NA	0.947865	0.228405	0.356018	NA	NA	NA	NA	NA	28	7	16	NA	NA	NA	NA	NA	38	9	22	0	NA	NA	NA	NA	56.7336	6900.07	4933.94	NA	NA	NA	NA	NA	0	0	0	NA	NA	NA	NA	NA
E16742	ONT	10473	290	0.0276903	0.57844	17.5355	NA	NA	NA	0.947196	0	0	NA	0.99883	NA	NA	NA	23	0	NA	NA	36	NA	NA	NA	41	0	NA	0	45	NA	NA	NA	84.599	0	NA	NA	14.0625	NA	NA	NA	0	0	NA	NA	4	NA	NA	NA
E16743	ONT	69963	35065	0.501193	0.242003	18.6419	NA	NA	NA	0.995586	0.640371	0.732502	NA	0.977962	NA	NA	NA	32	23	26	NA	27	NA	NA	NA	39	29	38	0	30	NA	NA	NA	50.1736	1445.41	1163.79	NA	1.5625	NA	NA	NA	0	2	6	NA	4	NA	NA	NA
E16744	ONT	7654	313	0.0408937	0.538281	17.1508	NA	NA	NA	0.860984	0.0369528	0.040297	NA	0.998796	NA	NA	NA	28	2	3	NA	30	NA	NA	NA	34	2	4	0	36	NA	NA	NA	232.744	0	11062.4	NA	6.94444e-07	NA	NA	NA	0	0	0	NA	4	NA	NA	NA
E16745	ONT	11426	381	0.033345	0.656398	24.702	NA	NA	NA	0.957329	0.0396616	0.0867806	NA	NA	NA	NA	NA	31	0	5	NA	NA	NA	NA	NA	41	2	7	0	NA	NA	NA	NA	268.296	9276.54	10006.6	NA	NA	NA	NA	NA	4	0	0	NA	NA	NA	NA	NA
E16746	ONT	34843	6044	0.173464	0.489022	23.1953	NA	NA	NA	0.995887	0.517038	0.633448	NA	0.998796	NA	NA	NA	32	17	22	NA	35	NA	NA	NA	42	28	37	0	45	NA	NA	NA	62.6736	2673.37	1654.39	NA	21.0069	NA	NA	NA	0	0	3	NA	4	NA	NA	NA
E16747	ONT	55327	3778	0.0682849	0.361053	18.4768	NA	NA	NA	0.99291	0.399826	0.476006	NA	0.998763	NA	NA	NA	29	14	15	NA	29	NA	NA	NA	35	13	15	0	40	NA	NA	NA	0	3338.7	3240.14	NA	34.0278	NA	NA	NA	0	4	4	NA	35	NA	NA	NA
E16748	ONT	89843	58153	0.647274	0.170598	18.583	NA	NA	NA	0.995753	0.993613	0.996188	NA	0.998796	NA	NA	NA	34	35	31	NA	26	NA	NA	NA	45	43	45	0	31	NA	NA	NA	21.0069	1.5625	70.313	NA	0	NA	NA	NA	0	4	5	NA	3	NA	NA	NA
E16749	ONT	153976	93882	0.609718	0.18462	18.5624	NA	NA	NA	0.994883	0.993646	0.996087	NA	0.998796	NA	NA	NA	31	32	30	NA	34	NA	NA	NA	42	41	42	0	42	NA	NA	NA	8.50694	1.73611e-07	57.813	NA	11.1111	NA	NA	NA	0	6	37	NA	4	NA	NA	NA
E16750	ONT	13642	539	0.0395103	0.517666	17.6705	NA	NA	NA	0.9898	0.0608635	0.144032	NA	0.984316	NA	NA	NA	28	0	2	NA	33	NA	NA	NA	35	1	7	0	39	NA	NA	NA	73.6111	2287.67	8833.86	NA	6.25	NA	NA	NA	0	0	2	NA	4	NA	NA	NA
E16751	ONT	88944	55846	0.627878	0.16371	18.4469	NA	NA	NA	0.996121	0.993646	0.996054	NA	NA	NA	NA	NA	33	34	27	NA	NA	NA	NA	NA	43	42	44	0	NA	NA	NA	NA	14.0625	6.94444e-07	67.361	NA	NA	NA	NA	NA	0	4	5	NA	NA	NA	NA	NA
E16752	ONT	27615	7294	0.264132	0.39417	17.928	NA	NA	NA	0.994817	0.753336	0.874628	NA	0.998796	NA	NA	NA	33	28	29	NA	30	NA	NA	NA	41	33	37	0	39	NA	NA	NA	8.50694	654.968	236.788	NA	81.25	NA	NA	NA	0	4	5	NA	4	NA	NA	NA
E16753	ONT	12930	1451	0.11222	0.501779	17.4699	NA	NA	NA	0.977761	0.35264	0.531552	NA	NA	NA	NA	NA	30	8	16	NA	NA	NA	NA	NA	36	11	26	0	NA	NA	NA	NA	1.32265	4833.34	2651.24	NA	NA	NA	NA	NA	0	2	4	NA	NA	NA	NA	NA
E16754	ONT	76734	43905	0.572171	0.169377	18.3518	NA	NA	NA	0.994783	0.966559	0.994181	NA	0.999398	NA	NA	NA	32	34	33	NA	29	NA	NA	NA	40	41	41	0	47	NA	NA	NA	6.25	3.58191	56.424	NA	115.278	NA	NA	NA	0	4	6	NA	6	NA	NA	NA
E16755	ONT	113597	59251	0.521589	0.201465	18.4786	NA	NA	NA	0.995419	0.970137	0.993813	NA	0.998763	NA	NA	NA	34	35	34	NA	32	NA	NA	NA	41	41	42	0	43	NA	NA	NA	8.50694	2.2389	264.063	NA	44.4444	NA	NA	NA	0	4	6	NA	4	NA	NA	NA
E16756	ONT	81878	49550	0.605169	0.150431	18.3839	NA	NA	NA	0.99806	0.973882	0.995954	NA	0.998796	NA	NA	NA	31	32	32	NA	23	NA	NA	NA	42	39	41	0	32	NA	NA	NA	39.0625	5.50988	67.361	NA	229.34	NA	NA	NA	0	4	6	NA	7	NA	NA	NA
E16757	ONT	149737	104093	0.695172	0.148192	18.6258	NA	NA	NA	0.995753	0.993646	0.996154	NA	0.99883	NA	NA	NA	30	31	31	NA	31	NA	NA	NA	41	40	41	0	36	NA	NA	NA	44.4444	14.0625	73.611	NA	64.7569	NA	NA	NA	0	4	6	NA	4	NA	NA	NA
E16758	ONT	10701	309	0.0288758	0.512569	17.5417	NA	NA	NA	0.960372	0	0	NA	0.998629	NA	NA	NA	32	0	NA	NA	31	NA	NA	NA	40	0	NA	0	41	NA	NA	NA	97.8709	0	NA	NA	44.4444	NA	NA	NA	5	0	NA	NA	4	NA	NA	NA
E16759	ONT	12520	401	0.0320288	0.598243	16.8912	NA	NA	NA	0.960807	0.0676521	0.0961108	NA	0.998796	NA	NA	NA	29	2	4	NA	34	NA	NA	NA	36	3	9	0	42	NA	NA	NA	51.8147	7404.28	9859.05	NA	11.1111	NA	NA	NA	4	0	1	NA	4	NA	NA	NA
E16760	ONT	60478	38010	0.628493	0.175221	18.56	NA	NA	NA	0.996355	0.993646	0.996188	NA	0.999398	NA	NA	NA	33	34	32	NA	31	NA	NA	NA	46	45	46	0	50	NA	NA	NA	2.5e-05	4.34028	118.924	NA	69.4444	NA	NA	NA	0	4	6	NA	4	NA	NA	NA
E16761	ONT	33025	1209	0.0366086	0.431552	17.4318	NA	NA	NA	0.99368	0.339331	0.461793	NA	0.99883	NA	NA	NA	27	11	11	NA	30	NA	NA	NA	34	12	18	0	42	NA	NA	NA	0	4134.97	3483.98	NA	14.0625	NA	NA	NA	0	2	4	NA	35	NA	NA	NA
E16762	ONT	24291	1528	0.062904	0.513853	17.8404	NA	NA	NA	0.992442	0.400863	0.794636	NA	0.99883	NA	NA	NA	28	15	18	NA	25	NA	NA	NA	35	18	35	0	29	NA	NA	NA	1.73611e-07	4165.99	566.993	NA	136.111	NA	NA	NA	0	4	36	NA	4	NA	NA	NA
E16763	ONT	50592	29141	0.576	0.240829	18.5414	NA	NA	NA	0.995084	0.993646	0.995218	NA	NA	NA	NA	NA	31	32	29	NA	NA	NA	NA	NA	42	41	41	0	NA	NA	NA	NA	8.50694	1.73611e-07	70.313	NA	NA	NA	NA	NA	0	6	37	NA	NA	NA	NA	NA
E16764	ONT	29342	11860	0.404199	0.241361	18.0555	NA	NA	NA	0.994716	0.867672	0.960639	NA	NA	NA	NA	NA	28	21	28	NA	NA	NA	NA	NA	39	26	41	0	NA	NA	NA	NA	44.4444	164.98	129.474	NA	NA	NA	NA	NA	0	4	6	NA	NA	NA	NA	NA
E16765	ONT	35088	1176	0.0335157	0.548963	17.7513	NA	NA	NA	0.991272	0.246196	0.363509	NA	NA	NA	NA	NA	28	5	12	NA	NA	NA	NA	NA	34	7	20	0	NA	NA	NA	NA	8.50694	5629.15	5050.27	NA	NA	NA	NA	NA	0	4	36	NA	NA	NA	NA	NA
E16766	ONT	47846	13842	0.289303	0.357376	18.0173	NA	NA	NA	0.99475	0.869177	0.959569	NA	0.998796	NA	NA	NA	32	28	31	NA	32	NA	NA	NA	44	38	43	0	37	NA	NA	NA	17.3611	160.9	84.946	NA	0	NA	NA	NA	0	4	6	NA	4	NA	NA	NA
E16767	ONT	14768	658	0.0445558	0.541712	17.5009	NA	NA	NA	0.94753	0.146039	0.279069	NA	NA	NA	NA	NA	33	4	6	NA	NA	NA	NA	NA	39	4	15	0	NA	NA	NA	NA	42.1151	6040.74	6711.44	NA	NA	NA	NA	NA	0	2	9	NA	NA	NA	NA	NA
E16768	ONT	89214	44111	0.49444	0.22279	18.3686	NA	NA	NA	0.994716	0.961676	0.968431	NA	0.998763	NA	NA	NA	31	33	25	NA	34	NA	NA	NA	37	38	37	0	45	NA	NA	NA	6.94444e-07	5.92111	73.05	NA	34.0278	NA	NA	NA	0	4	5	NA	4	NA	NA	NA
E16769	ONT	30008	12374	0.412357	0.268628	18.0974	NA	NA	NA	0.994716	0.870582	0.962144	NA	NA	NA	NA	NA	33	31	28	NA	NA	NA	NA	NA	41	38	40	0	NA	NA	NA	NA	8.50694	156.806	86.752	NA	NA	NA	NA	NA	0	4	5	NA	NA	NA	NA	NA
E16770	ONT	66795	47256	0.707478	0.188502	18.7173	NA	NA	NA	0.997291	0.993579	0.995218	NA	0.998796	NA	NA	NA	33	33	34	NA	29	NA	NA	NA	45	44	46	0	71	NA	NA	NA	34.0278	8.50694	81.25	NA	1469.44	NA	NA	NA	0	4	6	NA	38	NA	NA	NA
E16771	ONT	32062	4344	0.135487	0.417753	17.4907	NA	NA	NA	0.989031	0.500953	0.721533	NA	0.955188	NA	NA	NA	23	16	30	NA	27	NA	NA	NA	33	18	37	0	29	NA	NA	NA	64.7569	2374.94	1096.35	NA	14.0625	NA	NA	NA	5	4	6	NA	4	NA	NA	NA
E16772	ONT	96986	69407	0.715639	0.152156	18.7447	NA	NA	NA	0.995619	0.993646	0.99602	NA	0.998796	NA	NA	NA	34	34	33	NA	29	NA	NA	NA	43	42	44	0	33	NA	NA	NA	6.94444e-07	6.94444e-07	64.757	NA	0	NA	NA	NA	0	4	6	NA	4	NA	NA	NA
E16773	ONT	31550	7978	0.252868	0.376228	18.2839	NA	NA	NA	0.99087	0.810688	0.90118	NA	0.998796	NA	NA	NA	31	27	28	NA	28	NA	NA	NA	42	35	38	0	32	NA	NA	NA	50.1736	378.046	192.007	NA	1.5625	NA	NA	NA	0	4	6	NA	4	NA	NA	NA
E16774	ONT	22042	754	0.0342074	0.483622	17.5074	NA	NA	NA	0.990402	0.101695	0.325419	NA	0.998763	NA	NA	NA	29	6	9	NA	28	NA	NA	NA	36	5	13	0	32	NA	NA	NA	14.0625	5734.98	5476.44	NA	0	NA	NA	NA	0	2	11	NA	4	NA	NA	NA
E16775	ONT	20911	424	0.0202764	0.545072	17.6433	NA	NA	NA	0.978631	0	0.0553122	NA	0.99883	NA	NA	NA	32	0	2	NA	34	NA	NA	NA	38	0	2	0	43	NA	NA	NA	3.32647	0	10715.3	NA	14.0625	NA	NA	NA	4	0	0	NA	4	NA	NA	NA
E16776	ONT	13473	367	0.0272397	0.540077	17.3942	NA	NA	NA	0.956727	0	0	NA	0.998796	NA	NA	NA	30	0	NA	NA	28	NA	NA	NA	37	0	NA	0	32	NA	NA	NA	34.7946	0	NA	NA	1.5625	NA	NA	NA	0	0	NA	NA	4	NA	NA	NA
E16777	ONT	17654	611	0.0346097	0.536422	17.419	NA	NA	NA	0.985787	0.0528375	0.161723	NA	0.998796	NA	NA	NA	29	0	6	NA	28	NA	NA	NA	34	0	7	0	32	NA	NA	NA	0	9031.33	8417.42	NA	1.5625	NA	NA	NA	0	0	4	NA	4	NA	NA	NA
E16778	ONT	12827	314	0.0244796	0.508147	17.3609	NA	NA	NA	0.888941	0	0	NA	NA	NA	NA	NA	26	0	NA	NA	NA	NA	NA	NA	48	0	NA	0	NA	NA	NA	NA	701.041	0	NA	NA	NA	NA	NA	NA	7	0	NA	NA	NA	NA	NA	NA
E16779	ONT	1952	410	0.210041	0.396516	17.8591	NA	NA	NA	0.963582	0.12166	0.217202	NA	0.998763	NA	NA	NA	22	3	6	NA	29	NA	NA	NA	47	6	14	0	33	NA	NA	NA	322.494	7811.94	7324.82	NA	0	NA	NA	NA	7	0	0	NA	4	NA	NA	NA
E16780	ONT	20700	578	0.0279227	0.521691	17.1775	NA	NA	NA	0.978898	0.0527706	0.114303	NA	0.998796	NA	NA	NA	28	3	7	NA	29	NA	NA	NA	33	2	10	0	42	NA	NA	NA	4.49396e-07	1574.03	9405.69	NA	44.4444	NA	NA	NA	0	2	2	NA	5	NA	NA	NA
E16781	ONT	43678	15926	0.364623	0.308164	17.9837	NA	NA	NA	0.99475	0.929673	0.967595	NA	0.99883	NA	NA	NA	30	29	26	NA	28	NA	NA	NA	41	36	42	0	34	NA	NA	NA	11.1111	35.7338	96.417	NA	8.50694	NA	NA	NA	0	4	5	NA	4	NA	NA	NA
E16782	ONT	164649	111367	0.67639	0.179125	18.6734	NA	NA	NA	0.995519	0.993613	0.99582	NA	0.983012	NA	NA	NA	31	32	30	NA	27	NA	NA	NA	41	41	43	0	33	NA	NA	NA	6.25	1.73611e-07	59.028	NA	11.1111	NA	NA	NA	0	6	37	NA	4	NA	NA	NA
E16783	ONT	12718	577	0.0453688	0.561453	17.3802	NA	NA	NA	0.964585	0.0840049	0.101796	NA	0.904892	NA	NA	NA	28	3	6	NA	23	NA	NA	NA	36	3	9	0	27	NA	NA	NA	75.35	2960.17	9732.25	NA	1.73611e-07	NA	NA	NA	0	0	2	NA	2	NA	NA	NA
E16784	ONT	78454	40272	0.51332	0.223774	18.3182	NA	NA	NA	0.994984	0.979701	0.994817	NA	0.998662	NA	NA	NA	35	37	31	NA	29	NA	NA	NA	43	44	43	0	33	NA	NA	NA	14.0625	1.7535	77.257	NA	0	NA	NA	NA	0	4	5	NA	4	NA	NA	NA
E16785	ONT	14457	1326	0.0917203	0.537248	17.5671	NA	NA	NA	0.952814	0.310571	0.485971	NA	NA	NA	NA	NA	30	10	15	NA	NA	NA	NA	NA	41	12	25	0	NA	NA	NA	NA	131.46	5520.63	3183.07	NA	NA	NA	NA	NA	0	2	4	NA	NA	NA	NA	NA
E16786	ONT	76203	37038	0.486044	0.212748	18.2942	NA	NA	NA	0.995084	0.962211	0.974518	NA	NA	NA	NA	NA	31	32	26	NA	NA	NA	NA	NA	40	39	39	0	NA	NA	NA	NA	2.5e-05	8.414	93.206	NA	NA	NA	NA	NA	0	4	6	NA	NA	NA	NA	NA
E16787	ONT	2253	70	0.0310697	0.60559	17.1921	NA	NA	NA	0.86804	0	0	NA	0.998796	NA	NA	NA	22	0	NA	NA	30	NA	NA	NA	44	0	NA	0	34	NA	NA	NA	505.827	0	NA	NA	0	NA	NA	NA	8	0	NA	NA	4	NA	NA	NA
E16788	ONT	7705	732	0.0950032	0.603764	17.4519	NA	NA	NA	0.994014	0.32679	0.672441	NA	NA	NA	NA	NA	34	9	14	NA	NA	NA	NA	NA	43	10	26	0	NA	NA	NA	NA	14.0625	4512.85	1483.44	NA	NA	NA	NA	NA	0	2	7	NA	NA	NA	NA	NA
E16789	ONT	93234	61290	0.657378	0.237293	18.6759	NA	NA	NA	0.998696	0.993613	0.99582	NA	0.998796	NA	NA	NA	31	31	32	NA	29	NA	NA	NA	43	42	44	0	33	NA	NA	NA	14.0625	1.5625	59.028	NA	2.77778	NA	NA	NA	0	4	6	NA	4	NA	NA	NA
E16790	ONT	27257	4399	0.16139	0.425505	17.6205	NA	NA	NA	0.988697	0.557536	0.829248	NA	0.998796	NA	NA	NA	30	18	21	NA	34	NA	NA	NA	38	23	37	0	46	NA	NA	NA	34.0278	2227.14	446.271	NA	39.0625	NA	NA	NA	0	4	37	NA	4	NA	NA	NA
E16791	ONT	7920	292	0.0368687	0.565657	17.3248	NA	NA	NA	0.977761	0	0	NA	NA	NA	NA	NA	30	0	NA	NA	NA	NA	NA	NA	40	0	NA	0	NA	NA	NA	NA	9.10614	0	NA	NA	NA	NA	NA	NA	0	0	NA	NA	NA	NA	NA	NA
E16792	ONT	13018	529	0.040636	0.562606	17.3397	NA	NA	NA	0.993579	0.0626024	0.142695	NA	NA	NA	NA	NA	30	3	8	NA	NA	NA	NA	NA	37	4	12	0	NA	NA	NA	NA	1.5625	9022.19	8805.69	NA	NA	NA	NA	NA	0	2	2	NA	NA	NA	NA	NA
E16793	ONT	14522	1416	0.0975072	0.459992	17.5838	NA	NA	NA	0.948667	0.311407	0.48878	NA	0.99883	NA	NA	NA	29	10	17	NA	29	NA	NA	NA	36	13	28	0	35	NA	NA	NA	72.6075	5543.08	3317.18	NA	14.0625	NA	NA	NA	0	2	5	NA	2	NA	NA	NA
E16794	ONT	26932	12256	0.455072	0.231101	18.1929	NA	NA	NA	0.992041	0.880213	0.959436	NA	NA	NA	NA	NA	36	31	36	NA	NA	NA	NA	NA	47	39	46	0	NA	NA	NA	NA	69.4444	128.044	106.747	NA	NA	NA	NA	NA	0	2	6	NA	NA	NA	NA	NA
E16795	ONT	47424	3131	0.0660214	0.432671	16.4057	NA	NA	NA	0.993312	0.519212	0.371735	NA	0.998729	NA	NA	NA	30	13	17	NA	27	NA	NA	NA	37	11	21	0	33	NA	NA	NA	0	1892.89	4694.44	NA	39.0625	NA	NA	NA	0	4	4	NA	4	NA	NA	NA
E16796	ONT	130520	12563	0.0962534	0.442855	17.4362	NA	NA	NA	0.99475	0.737418	0.924155	NA	NA	NA	NA	NA	29	23	24	NA	NA	NA	NA	NA	36	26	43	0	NA	NA	NA	NA	4.34028	743.673	143.406	NA	NA	NA	NA	NA	0	4	6	NA	NA	NA	NA	NA
E16797	ONT	42073	2731	0.064911	0.592209	16.4449	NA	NA	NA	0.970806	0.325018	0.353042	NA	NA	NA	NA	NA	30	8	13	NA	NA	NA	NA	NA	35	6	19	0	NA	NA	NA	NA	2.46606	3951.75	5205.34	NA	NA	NA	NA	NA	0	4	34	NA	NA	NA	NA	NA
E16798	ONT	192154	111317	0.579311	0.192043	17.5287	NA	NA	NA	0.995586	0.991941	0.95967	NA	0.99883	NA	NA	NA	32	33	28	NA	27	NA	NA	NA	39	39	41	0	35	NA	NA	NA	2.77778	0	117.683	NA	14.0625	NA	NA	NA	0	4	6	NA	4	NA	NA	NA
E16799	ONT	139766	71065	0.508457	0.230151	17.4542	NA	NA	NA	0.994783	0.983982	0.995218	NA	0.998629	NA	NA	NA	33	34	37	NA	28	NA	NA	NA	41	41	50	0	34	NA	NA	NA	8.50694	0	64.757	NA	6.94444e-07	NA	NA	NA	0	4	6	NA	3	NA	NA	NA
E16800	ONT	68026	12069	0.177417	0.430291	16.7883	NA	NA	NA	0.990703	0.780223	0.988429	NA	NA	NA	NA	NA	32	22	32	NA	NA	NA	NA	NA	41	27	46	0	NA	NA	NA	NA	8.50694	507.584	85.619	NA	NA	NA	NA	NA	0	4	6	NA	NA	NA	NA	NA
E16801	ONT	231021	135749	0.587605	0.198336	17.6757	NA	NA	NA	0.995586	0.99368	0.994616	NA	NA	NA	NA	NA	32	34	32	NA	NA	NA	NA	NA	40	41	45	0	NA	NA	NA	NA	6.25	0	100.694	NA	NA	NA	NA	NA	0	4	37	NA	NA	NA	NA	NA
E16802	ONT	45201	7881	0.174355	0.498186	16.379	NA	NA	NA	0.981206	0.374946	0.995151	NA	0.998629	NA	NA	NA	27	6	26	NA	32	NA	NA	NA	34	8	39	0	38	NA	NA	NA	1.87778e-07	4531.28	67.361	NA	11.1111	NA	NA	NA	0	2	6	NA	4	NA	NA	NA
E16803	ONT	77591	7990	0.102976	0.378807	16.7711	NA	NA	NA	0.994683	0.551517	0.634284	NA	0.998729	NA	NA	NA	34	19	20	NA	29	NA	NA	NA	42	20	29	0	35	NA	NA	NA	34.0278	2290.51	1622.09	NA	4.34028	NA	NA	NA	0	4	4	NA	4	NA	NA	NA
E16804	ONT	44586	7771	0.174292	0.323173	16.275	NA	NA	NA	0.971441	0.480688	0.15353	NA	0.998796	NA	NA	NA	29	15	5	NA	29	NA	NA	NA	34	13	8	0	35	NA	NA	NA	2.14026	2383.97	8581.62	NA	4.34028	NA	NA	NA	0	4	0	NA	4	NA	NA	NA
E16805	ONT	102451	19103	0.18646	0.401021	17.4527	NA	NA	NA	0.995352	0.587165	0.972979	NA	0.998796	NA	NA	NA	33	19	24	NA	26	NA	NA	NA	41	21	42	0	37	NA	NA	NA	0	1969.18	347.464	NA	77.2569	NA	NA	NA	0	6	7	NA	4	NA	NA	NA
E16806	ONT	19029	592	0.0311104	0.657313	16.0517	NA	NA	NA	0.947129	0.0307661	0.137277	NA	0.99883	NA	NA	NA	30	2	2	NA	31	NA	NA	NA	38	1	9	0	38	NA	NA	NA	20.0157	2423.92	8974.6	NA	14.0625	NA	NA	NA	0	2	33	NA	4	NA	NA	NA
E16807	ONT	173531	100618	0.579827	0.186265	17.727	NA	NA	NA	0.997224	0.706886	0.935759	NA	0.998629	NA	NA	NA	30	20	27	NA	29	NA	NA	NA	39	23	41	0	35	NA	NA	NA	1.73611e-07	933.416	225.107	NA	1.5625	NA	NA	NA	0	4	5	NA	3	NA	NA	NA
E16808	ONT	43625	3727	0.0854327	0.527794	16.6429	NA	NA	NA	0.994014	0.362639	0.943618	NA	0.99883	NA	NA	NA	28	12	29	NA	29	NA	NA	NA	38	12	42	0	34	NA	NA	NA	34.0278	4696.82	172.879	NA	57.8125	NA	NA	NA	0	4	37	NA	5	NA	NA	NA
E16809	ONT	23690	8769	0.370156	0.432358	16.9006	NA	NA	NA	0.993914	0.366284	0.94345	NA	NA	NA	NA	NA	29	14	20	NA	NA	NA	NA	NA	37	14	44	0	NA	NA	NA	NA	2.77778	4286.85	680.882	NA	NA	NA	NA	NA	0	4	7	NA	NA	NA	NA	NA
E16810	ONT	165919	92250	0.555994	0.184879	17.5633	NA	NA	NA	0.994683	0.579875	0.0486573	NA	0.99883	NA	NA	NA	31	22	0	NA	28	NA	NA	NA	45	25	1	0	34	NA	NA	NA	90.2778	1999.92	10868.4	NA	11.1111	NA	NA	NA	0	4	2	NA	4	NA	NA	NA
E16811	ONT	6141	1573	0.256147	0.532248	16.6847	NA	NA	NA	0.823764	0.135672	0.0901247	NA	0.998796	NA	NA	NA	25	5	3	NA	27	NA	NA	NA	34	4	11	0	35	NA	NA	NA	420.81	2921.6	9988.48	NA	62.5	NA	NA	NA	0	2	2	NA	5	NA	NA	NA
E16812	ONT	2605	426	0.163532	0.605374	15.9194	NA	NA	NA	0.681035	0	0.512691	NA	NA	NA	NA	NA	30	0	16	NA	NA	NA	NA	NA	41	0	25	0	NA	NA	NA	NA	1395.67	0	2851.05	NA	NA	NA	NA	NA	0	0	33	NA	NA	NA	NA	NA
E16813	ONT	46870	25310	0.540004	0.373437	17.5329	NA	NA	NA	0.994482	0.518777	0.469585	NA	0.99883	NA	NA	NA	32	18	15	NA	26	NA	NA	NA	40	18	25	0	34	NA	NA	NA	0	2212.48	3384.67	NA	301.562	NA	NA	NA	0	4	33	NA	8	NA	NA	NA
E16814	ONT	72458	40679	0.561415	0.251152	17.6116	NA	NA	NA	0.994215	0.57225	0.697388	NA	0.998863	NA	NA	NA	32	20	26	NA	29	NA	NA	NA	39	20	41	0	36	NA	NA	NA	0	1642.05	1198.09	NA	1.5625	NA	NA	NA	0	4	5	NA	4	NA	NA	NA
E16815	ONT	58372	30651	0.525098	0.31904	17.4024	NA	NA	NA	0.991874	0.63599	0.888841	NA	0.998863	NA	NA	NA	32	21	21	NA	29	NA	NA	NA	42	23	38	0	38	NA	NA	NA	0	1408.75	445.753	NA	2.77778	NA	NA	NA	0	4	6	NA	4	NA	NA	NA
E16816	ONT	84128	51509	0.612269	0.196867	17.7617	NA	NA	NA	0.99388	0.706852	0.615691	NA	0.99883	NA	NA	NA	29	22	22	NA	29	NA	NA	NA	42	27	35	0	36	NA	NA	NA	57.8125	926.455	1795.51	NA	6.25	NA	NA	NA	0	5	3	NA	2	NA	NA	NA
E16817	ONT	57255	30065	0.525107	0.256375	17.2988	NA	NA	NA	0.994047	0.541685	0.995887	NA	0.99883	NA	NA	NA	31	17	28	NA	30	NA	NA	NA	39	19	47	0	38	NA	NA	NA	6.94444e-07	2372.05	366.278	NA	2.5e-05	NA	NA	NA	0	4	6	NA	4	NA	NA	NA
E16818	ONT	70327	37846	0.538143	0.265559	17.4936	NA	NA	NA	0.994282	0.829181	0.622914	NA	0.998729	NA	NA	NA	34	31	22	NA	29	NA	NA	NA	45	34	36	0	35	NA	NA	NA	2.77778	147.931	1793.55	NA	6.25	NA	NA	NA	0	4	6	NA	3	NA	NA	NA
E16819	ONT	73838	30606	0.414502	0.298058	17.3848	NA	NA	NA	0.991773	0.883356	0	NA	NA	NA	NA	NA	29	25	NA	NA	NA	NA	NA	NA	37	31	NA	0	NA	NA	NA	NA	69.4444	127.715	NA	NA	NA	NA	NA	NA	0	4	NA	NA	NA	NA	NA	NA
E16820	ONT	150454	87702	0.582916	0.22032	17.9863	NA	NA	NA	0.991506	0.94529	0.945825	NA	0.99883	NA	NA	NA	34	30	21	NA	28	NA	NA	NA	43	34	41	0	37	NA	NA	NA	4.34028	12.2171	355.325	NA	60.5903	NA	NA	NA	0	4	6	NA	3	NA	NA	NA
E16821	ONT	85266	20515	0.2406	0.330663	17.2368	NA	NA	NA	0.99164	0.584991	0.846504	NA	0.99883	NA	NA	NA	33	21	25	NA	29	NA	NA	NA	42	23	39	0	36	NA	NA	NA	56.4236	1949.39	415.13	NA	2.77778	NA	NA	NA	0	4	5	NA	3	NA	NA	NA
E16822	ONT	59462	4813	0.0809425	0.518819	16.7283	NA	NA	NA	0.987928	0.552052	0.861385	NA	NA	NA	NA	NA	27	15	24	NA	NA	NA	NA	NA	35	18	38	0	NA	NA	NA	NA	14.0625	1891.28	359.743	NA	NA	NA	NA	NA	0	4	5	NA	NA	NA	NA	NA
E16823	ONT	36388	2057	0.0565296	0.530065	16.2954	NA	NA	NA	0.994114	0.207939	0.849246	NA	NA	NA	NA	NA	31	3	26	NA	NA	NA	NA	NA	38	5	40	0	NA	NA	NA	NA	56.25	7326.09	405.572	NA	NA	NA	NA	NA	0	0	5	NA	NA	NA	NA	NA
E16824	ONT	60492	5957	0.0984758	0.453944	16.3745	NA	NA	NA	0.99485	0.474702	0.697221	NA	0.99883	NA	NA	NA	33	17	20	NA	30	NA	NA	NA	42	21	29	0	37	NA	NA	NA	34.0278	3178.76	1121.51	NA	0	NA	NA	NA	0	4	3	NA	4	NA	NA	NA
E16825	ONT	81944	36674	0.44755	0.267338	17.3761	NA	NA	NA	0.986523	0.449085	0	NA	0.99883	NA	NA	NA	37	17	NA	NA	30	NA	NA	NA	46	16	NA	0	36	NA	NA	NA	4.34028	2738	NA	NA	8.50694	NA	NA	NA	0	4	NA	NA	3	NA	NA	NA
E16826	ONT	24241	897	0.0370034	0.64362	16.4335	NA	NA	NA	0.9793	0.0530716	0	NA	NA	NA	NA	NA	28	4	NA	NA	NA	NA	NA	NA	33	3	NA	0	NA	NA	NA	NA	3.68944e-07	2308.27	NA	NA	NA	NA	NA	NA	0	2	NA	NA	NA	NA	NA	NA
E16827	ONT	81780	47742	0.583786	0.199024	17.6197	NA	NA	NA	0.991305	0.827776	0.75163	NA	0.99883	NA	NA	NA	33	26	23	NA	28	NA	NA	NA	45	30	40	0	35	NA	NA	NA	0	265.569	1095.38	NA	29.3403	NA	NA	NA	0	4	6	NA	3	NA	NA	NA
E16828	ONT	28337	2986	0.105375	0.537636	16.6698	NA	NA	NA	0.963448	0.18958	0.173561	NA	NA	NA	NA	NA	30	8	8	NA	NA	NA	NA	NA	34	6	13	0	NA	NA	NA	NA	5.61866	5559.64	8176.2	NA	NA	NA	NA	NA	0	4	0	NA	NA	NA	NA	NA
E16829	ONT	6335	693	0.109392	0.72324	16.2698	NA	NA	NA	0.765943	0	0.0449788	NA	NA	NA	NA	NA	24	0	0	NA	NA	NA	NA	NA	29	0	9	0	NA	NA	NA	NA	644.976	0	11009.8	NA	NA	NA	NA	NA	0	0	1	NA	NA	NA	NA	NA
E16830	ONT	9387	937	0.0998189	0.539363	16.7826	NA	NA	NA	0.95268	0.116644	0.779387	NA	NA	NA	NA	NA	35	7	27	NA	NA	NA	NA	NA	44	6	40	0	NA	NA	NA	NA	13.4949	2389.76	748.266	NA	NA	NA	NA	NA	0	2	6	NA	NA	NA	NA	NA
E16831	ONT	25119	8391	0.33405	0.454317	17.2197	NA	NA	NA	0.989265	0.325285	0.216099	NA	0.99883	NA	NA	NA	32	9	14	NA	27	NA	NA	NA	42	9	23	0	34	NA	NA	NA	44.4444	5280.98	7406.35	NA	21.0069	NA	NA	NA	0	4	2	NA	4	NA	NA	NA
E16832	ONT	19693	7465	0.379069	0.490504	16.8618	NA	NA	NA	0.900813	0.18978	0.327793	NA	NA	NA	NA	NA	25	6	13	NA	NA	NA	NA	NA	35	5	21	0	NA	NA	NA	NA	86.1542	5425.14	5437.35	NA	NA	NA	NA	NA	0	2	1	NA	NA	NA	NA	NA
E16833	ONT	15041	1549	0.102985	0.602553	17.1382	NA	NA	NA	0.878942	0.0973815	0.102565	NA	0.99883	NA	NA	NA	32	4	6	NA	33	NA	NA	NA	37	3	10	0	42	NA	NA	NA	115.995	5356.61	9884.25	NA	34.0278	NA	NA	NA	0	2	7	NA	4	NA	NA	NA
E16834	ONT	99682	55411	0.555878	0.223804	17.5476	NA	NA	NA	0.994315	0.693476	0.0344113	NA	NA	NA	NA	NA	32	25	1	NA	NA	NA	NA	NA	43	27	2	0	NA	NA	NA	NA	1.73611e-07	638.204	11256.2	NA	NA	NA	NA	NA	0	4	1	NA	NA	NA	NA	NA
E16835	ONT	109986	42686	0.388104	0.23934	17.5095	NA	NA	NA	0.994482	0.5155	0	NA	0.99883	NA	NA	NA	34	23	NA	NA	28	NA	NA	NA	40	22	NA	0	34	NA	NA	NA	1.5625	2022.33	NA	NA	29.3403	NA	NA	NA	0	4	NA	NA	3	NA	NA	NA
E16836	ONT	42211	7354	0.17422	0.362062	17.013	NA	NA	NA	0.967127	0.423904	0	NA	0.99883	NA	NA	NA	28	15	NA	NA	29	NA	NA	NA	33	13	NA	0	35	NA	NA	NA	3.8242	2921.2	NA	NA	62.5	NA	NA	NA	0	4	NA	NA	5	NA	NA	NA
E16837	ONT	85512	11212	0.131116	0.34907	17.1941	NA	NA	NA	0.982911	0.812627	0.356018	NA	0.998796	NA	NA	NA	30	28	16	NA	29	NA	NA	NA	38	33	22	0	35	NA	NA	NA	50.2571	358.925	4933.94	NA	4.34028	NA	NA	NA	0	9	0	NA	4	NA	NA	NA
E16838	ONT	215410	126575	0.5876	0.164657	17.7144	NA	NA	NA	0.994282	0.649634	0	NA	0.998796	NA	NA	NA	32	19	NA	NA	23	NA	NA	NA	44	20	NA	0	36	NA	NA	NA	2.77778	1073.9	NA	NA	70.3125	NA	NA	NA	0	4	NA	NA	5	NA	NA	NA
E16839	ONT	108337	42445	0.391787	0.285828	17.655	NA	NA	NA	0.994215	0.566264	0.732502	NA	NA	NA	NA	NA	32	21	26	NA	NA	NA	NA	NA	43	24	38	0	NA	NA	NA	NA	4.34028	2110.21	1163.79	NA	NA	NA	NA	NA	0	4	6	NA	NA	NA	NA	NA
E16840	ONT	91201	5760	0.0631572	0.459918	16.7116	NA	NA	NA	0.980336	0.674849	0.040297	NA	0.99883	NA	NA	NA	30	20	3	NA	29	NA	NA	NA	38	24	4	0	38	NA	NA	NA	3.0742	1169.64	11062.4	NA	77.2569	NA	NA	NA	0	4	0	NA	5	NA	NA	NA
E16841	ONT	9305	987	0.106072	0.65309	16.4616	NA	NA	NA	0.963181	0.0521687	0.0867806	NA	0.982778	NA	NA	NA	29	3	5	NA	32	NA	NA	NA	34	2	7	0	42	NA	NA	NA	5.79227	304.696	10006.6	NA	8.50694	NA	NA	NA	0	2	0	NA	4	NA	NA	NA
E16842	ONT	23340	8636	0.370009	0.695116	16.8912	NA	NA	NA	0.98241	0.0846738	0.633448	NA	0.99883	NA	NA	NA	31	4	22	NA	28	NA	NA	NA	37	3	37	0	35	NA	NA	NA	1.63165	6096.72	1654.39	NA	4.34028	NA	NA	NA	0	2	3	NA	4	NA	NA	NA
E16843	ONT	27769	1718	0.0618676	0.453563	17.3007	NA	NA	NA	0.961108	0.15159	0.476006	NA	NA	NA	NA	NA	22	3	15	NA	NA	NA	NA	NA	36	3	15	0	NA	NA	NA	NA	64.0556	8434.72	3240.14	NA	NA	NA	NA	NA	0	2	4	NA	NA	NA	NA	NA
E16844	ONT	28043	11114	0.39632	0.43362	17.3015	NA	NA	NA	0.994616	0.429489	0.996188	NA	0.998796	NA	NA	NA	38	11	31	NA	28	NA	NA	NA	44	13	45	0	35	NA	NA	NA	6.25	3766.78	70.313	NA	6.25	NA	NA	NA	0	4	5	NA	4	NA	NA	NA
E16845	ONT	136276	78763	0.577967	0.213251	17.6608	NA	NA	NA	0.99475	0.989132	0.996087	NA	0.99883	NA	NA	NA	33	32	30	NA	21	NA	NA	NA	47	45	42	0	34	NA	NA	NA	136.111	136.111	57.813	NA	225.694	NA	NA	NA	0	4	37	NA	6	NA	NA	NA
E16846	ONT	7397	768	0.103826	0.684915	16.9259	NA	NA	NA	0.877805	0	0.144032	NA	NA	NA	NA	NA	25	0	2	NA	NA	NA	NA	NA	47	0	7	0	NA	NA	NA	NA	420.95	0	8833.86	NA	NA	NA	NA	NA	5	0	2	NA	NA	NA	NA	NA
E16847	ONT	132615	80403	0.606289	0.230209	17.6137	NA	NA	NA	0.998896	0.99368	0.996054	NA	NA	NA	NA	NA	33	34	27	NA	NA	NA	NA	NA	44	43	44	0	NA	NA	NA	NA	0	0	67.361	NA	NA	NA	NA	NA	0	4	5	NA	NA	NA	NA	NA
E16848	ONT	14314	1425	0.0995529	0.651855	16.602	NA	NA	NA	0.960539	0.0330067	0.874628	NA	NA	NA	NA	NA	27	3	29	NA	NA	NA	NA	NA	33	2	37	0	NA	NA	NA	NA	7.14712	2429.76	236.788	NA	NA	NA	NA	NA	0	2	5	NA	NA	NA	NA	NA
E16849	ONT	125054	62959	0.503455	0.208764	17.5108	NA	NA	NA	0.99582	0.99368	0.531552	NA	0.984349	NA	NA	NA	36	37	16	NA	31	NA	NA	NA	47	46	26	0	38	NA	NA	NA	11.1111	11.1111	2651.24	NA	11.1111	NA	NA	NA	0	6	4	NA	4	NA	NA	NA
E16850	ONT	150550	83746	0.556267	0.212469	17.4787	NA	NA	NA	0.994181	0.975019	0.994181	NA	NA	NA	NA	NA	34	35	33	NA	NA	NA	NA	NA	47	47	41	0	NA	NA	NA	NA	166.84	178.691	56.424	NA	NA	NA	NA	NA	0	7	6	NA	NA	NA	NA	NA
E16851	ONT	213439	125632	0.588608	0.176242	17.6943	NA	NA	NA	0.992108	0.985185	0.993813	NA	NA	NA	NA	NA	35	38	34	NA	NA	NA	NA	NA	46	48	42	0	NA	NA	NA	NA	21.0069	8.50694	264.063	NA	NA	NA	NA	NA	0	6	6	NA	NA	NA	NA	NA
E16852	ONT	113829	57310	0.503475	0.192006	17.3515	NA	NA	NA	0.995653	0.946661	0.995954	NA	NA	NA	NA	NA	34	35	32	NA	NA	NA	NA	NA	40	40	41	0	NA	NA	NA	NA	6.25	16.7796	67.361	NA	NA	NA	NA	NA	0	4	6	NA	NA	NA	NA	NA
E16853	ONT	72950	11329	0.155298	0.460905	16.8892	NA	NA	NA	0.994716	0.807243	0.996154	NA	NA	NA	NA	NA	30	25	31	NA	NA	NA	NA	NA	36	29	41	0	NA	NA	NA	NA	4.34028	381.696	73.611	NA	NA	NA	NA	NA	0	4	6	NA	NA	NA	NA	NA
E16854	ONT	32455	3439	0.105962	0.549513	16.7332	NA	NA	NA	0.972879	0.280072	0	NA	0.998796	NA	NA	NA	27	6	NA	NA	30	NA	NA	NA	32	9	NA	0	35	NA	NA	NA	364.358	6074.65	NA	NA	6.94444e-07	NA	NA	NA	0	2	NA	NA	4	NA	NA	NA
E16855	ONT	215071	138976	0.646187	0.144562	17.8521	NA	NA	NA	0.995586	0.992877	0.0961108	NA	0.998863	NA	NA	NA	29	31	4	NA	35	NA	NA	NA	40	40	9	0	43	NA	NA	NA	2.5e-05	6.94444e-07	9859.05	NA	62.5	NA	NA	NA	0	4	1	NA	2	NA	NA	NA
E16856	ONT	48638	25433	0.522904	0.427814	16.9434	NA	NA	NA	0.994683	0.682039	0.996188	NA	0.99883	NA	NA	NA	30	21	32	NA	34	NA	NA	NA	39	27	46	0	42	NA	NA	NA	6.25	1115.81	118.924	NA	8.50694	NA	NA	NA	0	4	6	NA	4	NA	NA	NA
E16857	ONT	74384	6461	0.0868601	0.424661	16.9494	NA	NA	NA	0.992743	0.874795	0.461793	NA	0.999064	NA	NA	NA	28	26	11	NA	31	NA	NA	NA	36	29	18	0	41	NA	NA	NA	4.34028	145.336	3483.98	NA	21.0069	NA	NA	NA	0	4	4	NA	4	NA	NA	NA
E16858	ONT	185457	97691	0.526758	0.199778	17.7206	NA	NA	NA	0.994783	0.967863	0.794636	NA	0.998595	NA	NA	NA	34	37	18	NA	34	NA	NA	NA	44	46	35	0	46	NA	NA	NA	14.0625	5.8338	566.993	NA	39.0625	NA	NA	NA	0	4	36	NA	4	NA	NA	NA
E16859	ONT	5242	591	0.112743	0.43285	16.7081	NA	NA	NA	0.993312	0.17841	0.995218	NA	0.99883	NA	NA	NA	27	6	29	NA	28	NA	NA	NA	35	5	41	0	32	NA	NA	NA	0	7909.14	70.313	NA	0	NA	NA	NA	0	4	37	NA	4	NA	NA	NA
E16860	ONT	3605	521	0.144521	0.571429	16.1376	NA	NA	NA	0.906163	0	0.960639	NA	NA	NA	NA	NA	31	0	28	NA	NA	NA	NA	NA	40	0	41	0	NA	NA	NA	NA	110.688	0	129.474	NA	NA	NA	NA	NA	4	0	6	NA	NA	NA	NA	NA
E16861	ONT	80115	43849	0.547326	0.278088	17.6733	NA	NA	NA	0.995586	0.956192	0.363509	NA	NA	NA	NA	NA	34	34	12	NA	NA	NA	NA	NA	43	42	20	0	NA	NA	NA	NA	0	9.2461	5050.27	NA	NA	NA	NA	NA	0	4	36	NA	NA	NA	NA	NA
E16862	ONT	20567	7670	0.372928	0.342393	17.3766	NA	NA	NA	0.995385	0.893489	0.959569	NA	0.998796	NA	NA	NA	33	28	31	NA	28	NA	NA	NA	43	36	43	0	34	NA	NA	NA	6.94444e-07	155.954	84.946	NA	56.9444	NA	NA	NA	0	5	6	NA	5	NA	NA	NA
E16863	ONT	10673	1019	0.0954746	0.404385	17.2437	NA	NA	NA	0.994683	0.715413	0.279069	NA	0.99883	NA	NA	NA	32	26	6	NA	27	NA	NA	NA	41	31	15	0	33	NA	NA	NA	0	882.53	6711.44	NA	11.1111	NA	NA	NA	0	4	9	NA	5	NA	NA	NA
E16864	ONT	255358	171968	0.673439	0.189487	17.7974	NA	NA	NA	0.998863	0.99368	0.968431	NA	0.99883	NA	NA	NA	30	33	25	NA	29	NA	NA	NA	45	45	37	0	34	NA	NA	NA	59.0278	34.0278	73.05	NA	4.34028	NA	NA	NA	0	4	5	NA	5	NA	NA	NA
E16865	ONT	30268	3192	0.105458	0.357837	17.1974	NA	NA	NA	0.979434	0.84423	0.962144	NA	NA	NA	NA	NA	32	30	28	NA	NA	NA	NA	NA	42	36	40	0	NA	NA	NA	NA	11.5312	238.416	86.752	NA	NA	NA	NA	NA	0	4	5	NA	NA	NA	NA	NA
E16866	ONT	202783	127756	0.630013	0.222873	17.7609	NA	NA	NA	0.999264	0.99368	0.995218	NA	NA	NA	NA	NA	34	34	34	NA	NA	NA	NA	NA	45	43	46	0	NA	NA	NA	NA	2.77778	14.0625	81.25	NA	NA	NA	NA	NA	0	4	6	NA	NA	NA	NA	NA
E16867	ONT	80286	21561	0.268552	0.365057	16.8559	NA	NA	NA	0.994817	0.908772	0.721533	NA	0.99883	NA	NA	NA	31	33	30	NA	29	NA	NA	NA	43	41	37	0	37	NA	NA	NA	70.3125	68.9407	1096.35	NA	21.0069	NA	NA	NA	0	4	6	NA	3	NA	NA	NA
E16868	ONT	158119	103499	0.654564	0.20458	17.9025	NA	NA	NA	0.99602	0.993646	0.99602	NA	NA	NA	NA	NA	34	33	33	NA	NA	NA	NA	NA	44	42	44	0	NA	NA	NA	NA	0	0	64.757	NA	NA	NA	NA	NA	0	5	6	NA	NA	NA	NA	NA
E16869	ONT	58509	30726	0.52515	0.337247	17.5991	NA	NA	NA	0.967696	0.854028	0.90118	NA	0.99883	NA	NA	NA	34	30	28	NA	20	NA	NA	NA	42	35	38	0	34	NA	NA	NA	6.57306	262.332	192.007	NA	523.611	NA	NA	NA	0	5	6	NA	5	NA	NA	NA
E16870	ONT	46807	4656	0.0994723	0.478742	16.6987	NA	NA	NA	0.971575	0.538909	0.325419	NA	0.99883	NA	NA	NA	27	14	9	NA	30	NA	NA	NA	41	16	13	0	39	NA	NA	NA	72.5848	2426.11	5476.44	NA	4.34028	NA	NA	NA	0	4	11	NA	4	NA	NA	NA
E16871	ONT	17379	1768	0.101732	0.639738	16.7137	NA	NA	NA	0.950707	0.0714644	0.0553122	NA	NA	NA	NA	NA	28	3	2	NA	NA	NA	NA	NA	33	2	2	0	NA	NA	NA	NA	10.7196	2066.21	10715.3	NA	NA	NA	NA	NA	0	2	0	NA	NA	NA	NA	NA
E16872	ONT	13603	1398	0.102771	0.612659	16.3458	NA	NA	NA	0.95268	0.0491924	0	NA	NA	NA	NA	NA	34	3	NA	NA	NA	NA	NA	NA	38	2	NA	0	NA	NA	NA	NA	234.089	3929.9	NA	NA	NA	NA	NA	NA	0	4	NA	NA	NA	NA	NA	NA
E16873	ONT	117273	59046	0.503492	0.30805	17.3219	NA	NA	NA	0.994282	0.910745	0.161723	NA	NA	NA	NA	NA	31	30	6	NA	NA	NA	NA	NA	41	41	7	0	NA	NA	NA	NA	8.50694	65.8851	8417.42	NA	NA	NA	NA	NA	0	9	4	NA	NA	NA	NA	NA
E16874	ONT	7602	393	0.0516969	0.629917	16.3961	NA	NA	NA	0.893723	0.011738	0	NA	0.998796	NA	NA	NA	30	0	NA	NA	28	NA	NA	NA	40	0	NA	0	33	NA	NA	NA	102.669	7716	NA	NA	0	NA	NA	NA	0	0	NA	NA	4	NA	NA	NA
E16875	ONT	106397	68993	0.648449	0.190926	17.6554	NA	NA	NA	0.994482	0.991506	0.217202	NA	NA	NA	NA	NA	33	34	6	NA	NA	NA	NA	NA	46	44	14	0	NA	NA	NA	NA	1.73611e-07	0	7324.82	NA	NA	NA	NA	NA	0	4	0	NA	NA	NA	NA	NA
E16876	ONT	11311	1227	0.108478	0.652816	16.3547	NA	NA	NA	0.960205	0.0767482	0.114303	NA	0.917299	NA	NA	NA	30	2	7	NA	22	NA	NA	NA	36	3	10	0	28	NA	NA	NA	85.1801	8429.96	9405.69	NA	4.34028	NA	NA	NA	6	2	2	NA	2	NA	NA	NA
E16877	ONT	5778	674	0.116649	0.625822	16.2956	NA	NA	NA	0.889744	0	0.967595	NA	0.942614	NA	NA	NA	26	0	26	NA	26	NA	NA	NA	34	0	42	0	33	NA	NA	NA	114.902	0	96.417	NA	70.3125	NA	NA	NA	0	0	5	NA	3	NA	NA	NA
E16878	ONT	54164	28324	0.52293	0.309628	17.4445	NA	NA	NA	0.995184	0.938601	0.99582	NA	0.99883	NA	NA	NA	36	33	30	NA	29	NA	NA	NA	47	42	43	0	36	NA	NA	NA	4.34028	81.8335	59.028	NA	14.0625	NA	NA	NA	0	5	37	NA	4	NA	NA	NA
E16879	ONT	55900	29171	0.521843	0.301234	17.5146	NA	NA	NA	0.994683	0.859479	0.101796	NA	0.99883	NA	NA	NA	34	34	6	NA	31	NA	NA	NA	47	42	9	0	37	NA	NA	NA	29.3403	191.891	9732.25	NA	4.34028	NA	NA	NA	0	4	2	NA	4	NA	NA	NA
E16880	ONT	81516	43550	0.534251	0.258406	17.4903	NA	NA	NA	0.993512	0.910444	0.994817	NA	0.99883	NA	NA	NA	28	29	31	NA	27	NA	NA	NA	42	39	43	0	33	NA	NA	NA	14.0625	74.237	77.257	NA	8.50694	NA	NA	NA	0	4	5	NA	4	NA	NA	NA
E16881	ONT	7976	785	0.0984203	0.702733	16.5034	NA	NA	NA	0.939504	0.0157175	0.485971	NA	NA	NA	NA	NA	26	0	15	NA	NA	NA	NA	NA	32	0	25	0	NA	NA	NA	NA	39.0625	9743.88	3183.07	NA	NA	NA	NA	NA	0	0	4	NA	NA	NA	NA	NA
E16882	ONT	62748	28806	0.459074	0.404771	17.4602	NA	NA	NA	0.995586	0.684313	0.974518	NA	0.99883	NA	NA	NA	29	22	26	NA	30	NA	NA	NA	39	31	39	0	37	NA	NA	NA	21.0069	1105.3	93.206	NA	8.50694	NA	NA	NA	0	4	6	NA	4	NA	NA	NA
E16883	ONT	87271	40270	0.461436	0.224278	17.5859	NA	NA	NA	0.995184	0.962713	0	NA	0.99883	NA	NA	NA	38	39	NA	NA	22	NA	NA	NA	47	46	NA	0	32	NA	NA	NA	44.4444	9.71581	NA	NA	489.062	NA	NA	NA	0	4	NA	NA	9	NA	NA	NA
E16884	ONT	97011	53925	0.555865	0.447346	17.224	NA	NA	NA	0.988128	0.777481	0.672441	NA	0.999766	NA	NA	NA	30	27	14	NA	29	NA	NA	NA	39	30	26	0	46	NA	NA	NA	8.50694	521.361	1483.44	NA	94.4444	NA	NA	NA	0	4	7	NA	4	NA	NA	NA
E16885	ONT	71370	15875	0.222432	0.396632	17.2492	NA	NA	NA	0.99475	0.718991	0.99582	NA	0.924021	NA	NA	NA	33	26	32	NA	22	NA	NA	NA	41	31	44	0	33	NA	NA	NA	69.4444	859.315	59.028	NA	29.3403	NA	NA	NA	0	2	6	NA	2	NA	NA	NA
E16886	ONT	147870	86195	0.582911	0.169358	17.6841	NA	NA	NA	0.996188	0.962111	0.829248	NA	NA	NA	NA	NA	30	32	21	NA	NA	NA	NA	NA	39	40	37	0	NA	NA	NA	NA	4.34028	5.68911	446.271	NA	NA	NA	NA	NA	0	4	37	NA	NA	NA	NA	NA
E16887	ONT	86040	39728	0.461739	0.18868	17.654	NA	NA	NA	0.994649	0.94034	0	NA	0.99883	NA	NA	NA	31	32	NA	NA	22	NA	NA	NA	44	42	NA	0	34	NA	NA	NA	76.5625	29.2545	NA	NA	56.25	NA	NA	NA	0	4	NA	NA	3	NA	NA	NA
E16888	ONT	46314	8074	0.174332	0.501965	16.8818	NA	NA	NA	0.986423	0.520115	0.142695	NA	0.99883	NA	NA	NA	33	8	8	NA	29	NA	NA	NA	43	11	12	0	34	NA	NA	NA	306.25	2639.83	8805.69	NA	1.73611e-07	NA	NA	NA	0	0	2	NA	4	NA	NA	NA
E16889	ONT	2456	440	0.179153	0.562704	15.9308	NA	NA	NA	0.717186	0	0.48878	NA	NA	NA	NA	NA	25	0	17	NA	NA	NA	NA	NA	36	0	28	0	NA	NA	NA	NA	1122.52	0	3317.18	NA	NA	NA	NA	NA	0	0	5	NA	NA	NA	NA	NA
E16890	ONT	13417	1510	0.112544	0.470483	16.8687	NA	NA	NA	0.994382	0.604655	0.959436	NA	0.99883	NA	NA	NA	28	16	36	NA	28	NA	NA	NA	38	18	46	0	34	NA	NA	NA	2.77778	1759.96	106.747	NA	1.5625	NA	NA	NA	0	4	6	NA	4	NA	NA	NA
[truncated: 5 more columns]

## Sheet: SupplementaryTable3
Sample_ID	#_input_reads_ilu	#_of_SARS-CoV-2_reads_ilu	%_SARS-CoV-2_reads_ilu	%_Trimmed_reads_ilu	General_Mean_Quality_(FastQC)_ilu	#_input_reads_ont	#_of_SARS-CoV-2_reads_ont	%_SARS-CoV-2_reads_ont	%_Trimmed_reads_ont	General_Mean_Quality_(FastQC)_ont
E16708	370810	368869	0.994766	0.0392168	35.819	30122	605	0.02	0.746058	33.819	0.09
E16710	513430	513430	513430	513430	513430	513430	817	0.04	0.702814	28.2448	0.11
E16715	487930	487930	487930	487930	487930	487930	377	0.03	0.64808	21.3718	0.05
E16723	491701	491701	491701	491701	491701	491701	381	0.01	0.805546	37.994	0.01
E16733	456207	456207	456207	456207	456207	456207	283	0.01	0.857389	38.4218	0.02
E16737	400218	400218	400218	400218	400218	400218	705	0.02	0.828234	37.7732	0.06
E16738	475524	475524	475524	475524	475524	475524	413	0.02	0.815123	36.7915	0.04
E16744	582569	582569	582569	582569	582569	582569	313	0.04	0.538281	17.1508	0.04
E16745	505040	505040	505040	505040	505040	505040	381	0.03	0.656398	24.702	0.04
E16750	436210	436210	436210	436210	436210	436210	539	0.04	0.517666	17.6705	0.06
E16759	601452	601452	601452	601452	601452	601452	401	0.03	0.598243	16.8912	0.07
E16767	447519	447519	447519	447519	447519	447519	658	0.04	0.541712	17.5009	0.15
E16779	477859	477859	477859	477859	477859	477859	410	0.21	0.396516	17.8591	0.12
E16780	433862	433862	433862	433862	433862	433862	578	0.03	0.521691	17.1775	0.05
E16783	327500	327500	327500	327500	327500	327500	577	0.05	0.561453	17.3802	0.08
E16792	441524	441524	441524	441524	441524	441524	529	0.04	0.562606	17.3397	0.06
E16848	393993	393993	393993	393993	393993	393993	1425	0.1	0.651855	16.602	0.03
E16854	368744	368744	368744	368744	368744	368744	3439	0.11	0.549513	16.7332	0.28
